# Supplementary material for: Photoluminescent, dielectric, and magnetic responsivity to the humidity variation in SHG-active pyroelectric manganese(ii)-based molecular material
Source: Chem Sci. 2025 Apr 15;16(20):8979–97. doi: 10.1039/d5sc00404g (PMC12013632; doi:10.1039/d5sc00404g)
Supplement: SC-016-D5SC00404G-s002 [file SC-016-D5SC00404G-s002.cif]

# Supplementary Information (SI) for Chemical Science.
# This journal is © The Royal Society of Chemistry 2025

####################################################################### 
# 
# This file contains crystal structure data downloaded from the 
# Cambridge Structural Database (CSD) hosted by the Cambridge 
# Crystallographic Data Centre (CCDC).
# 
# Full information about CCDC data access policies and citation 
# guidelines are available at http://www.ccdc.cam.ac.uk/access/V1 
# 
# Audit and citation data items may have been added by the CCDC. 
# Please retain this information to preserve the provenance of 
# this file and to allow appropriate attribution of the data. 
# 
#######################################################################

data_Me-dppmO2
_database_code_depnum_ccdc_archive 'CCDC 2328045'
loop_
_audit_author_name
_audit_author_address
'Aleksander Hoffman'
;Faculty of Chemistry, Jagiellonian University
Poland
;
_audit_update_record             
;
2024-01-24 deposited with the CCDC.	2025-04-15 downloaded from the CCDC.
;

_audit_creation_date             2022-12-06T21:29:27-00:00
_audit_creation_method           'WinGX routine CIF_UPDATE'
_audit_conform_dict_name         cif_core.dic
_audit_conform_dict_version      2.4.5
_audit_conform_dict_location     ftp://ftp.iucr.org/pub/cif_core.dic

#----------------------------------------------------------------------------#
#                   CHEMICAL INFORMATION                                     #
#----------------------------------------------------------------------------#

_chemical_formula_moiety         '	C26 H24 O2 P2'
_chemical_formula_sum            'C26 H24 O2 P2'
_chemical_formula_weight         430.39

#----------------------------------------------------------------------------#
#                   UNIT CELL INFORMATION                                    #
#----------------------------------------------------------------------------#

_symmetry_cell_setting           monoclinic
_symmetry_space_group_name_H-M   'P 21/n'
_symmetry_space_group_name_Hall  '-P 2yn'
_symmetry_Int_Tables_number      14
loop_
_symmetry_equiv_pos_as_xyz
'x, y, z'
'-x+1/2, y+1/2, -z+1/2'
'-x, -y, -z'
'x-1/2, -y-1/2, z-1/2'

_cell_length_a                   11.443(2)
_cell_length_b                   11.3282(13)
_cell_length_c                   17.464(3)
_cell_angle_alpha                90
_cell_angle_beta                 102.219(4)
_cell_angle_gamma                90
_cell_volume                     2212.6(6)
_cell_formula_units_Z            4
_cell_measurement_temperature    100(2)
_cell_measurement_reflns_used    21459
_cell_measurement_theta_min      2.379
_cell_measurement_theta_max      26.372
_cell_measurement_wavelength     0.71073

#----------------------------------------------------------------------------#
#                   CRYSTAL INFORMATION                                      #
#----------------------------------------------------------------------------#

_exptl_crystal_description       needle
_exptl_crystal_colour            colorless
_exptl_crystal_size_max          0.43
_exptl_crystal_size_mid          0.19
_exptl_crystal_size_min          0.06
_exptl_crystal_density_diffrn    1.292
_exptl_crystal_density_method    'not measured'
_exptl_crystal_F_000             904

#----------------------------------------------------------------------------#
#                   ABSORPTION CORRECTION                                    #
#----------------------------------------------------------------------------#

_exptl_absorpt_coefficient_mu    0.217
_exptl_absorpt_correction_type   multi-scan
_exptl_absorpt_correction_T_min  0.6938
_exptl_absorpt_correction_T_max  0.7461
_exptl_absorpt_process_details   'SADABS-2016/2 (Bruker,2016/2)'

#----------------------------------------------------------------------------#
#                   DATA COLLECTION                                          #
#----------------------------------------------------------------------------#

_diffrn_ambient_temperature      100(2)
_diffrn_radiation_wavelength     0.71073
_diffrn_radiation_type           MoK\a
_diffrn_radiation_probe          x-ray
_diffrn_radiation_monochromator  graphite
_diffrn_measurement_device_type  'D8Quest Eco Photon50'
_diffrn_measurement_method       \w
_diffrn_standards_number         0
_diffrn_standards_interval_time  0
_diffrn_standards_interval_count 0
_diffrn_standards_decay_%        ?
_diffrn_reflns_av_R_equivalents  0.0412
_diffrn_reflns_av_unetI/netI     0.0345
_diffrn_reflns_number            21459
_diffrn_reflns_limit_h_min       -14
_diffrn_reflns_limit_h_max       14
_diffrn_reflns_limit_k_min       -14
_diffrn_reflns_limit_k_max       13
_diffrn_reflns_limit_l_min       -21
_diffrn_reflns_limit_l_max       21
_diffrn_reflns_theta_min         2.379
_diffrn_reflns_theta_max         26.372
_diffrn_reflns_theta_full        25.242
_diffrn_measured_fraction_theta_full 0.999
_diffrn_measured_fraction_theta_max 0.999
_diffrn_reflns_Laue_measured_fraction_full 0.999
_diffrn_reflns_Laue_measured_fraction_max 0.999
_diffrn_reflns_point_group_measured_fraction_full 0.999
_diffrn_reflns_point_group_measured_fraction_max 0.999
_reflns_Friedel_coverage         0
_reflns_number_total             4514
_reflns_number_gt                3806
_reflns_threshold_expression     'I > 2\s(I)'

#----------------------------------------------------------------------------#
#                   COMPUTER PROGRAMS USED                                   #
#----------------------------------------------------------------------------#

_computing_structure_solution    'SHELXT 2018/2 (Sheldrick, 2018)'
_computing_structure_refinement  'SHELXL-2018/3 (Sheldrick, 2018)'
_computing_molecular_graphics    'Ortep for Windows (Farrugia, 2012)'
_computing_publication_material  'WinGX publication routines (Farrugia, 2012)'

#----------------------------------------------------------------------------#
#                   STRUCTURE SOLUTION                                       #
#----------------------------------------------------------------------------#

_atom_sites_solution_hydrogens   geom

#----------------------------------------------------------------------------#
#                   REFINEMENT INFORMATION                                   #
#----------------------------------------------------------------------------#

_shelx_SHELXL_version_number     2018/3
_refine_ls_structure_factor_coef Fsqd
_refine_ls_matrix_type           full
_refine_ls_weighting_scheme      calc
_refine_ls_weighting_details     
'w=1/[\s^2^(Fo^2^)+(0.0415P)^2^+1.8000P] where P=(Fo^2^+2Fc^2^)/3'
_refine_ls_hydrogen_treatment    constr
_refine_ls_extinction_method     none
_refine_ls_number_reflns         4514
_refine_ls_number_parameters     271
_refine_ls_number_restraints     0
_refine_ls_number_constraints    0
_refine_ls_R_factor_all          0.0576
_refine_ls_R_factor_gt           0.0453
_refine_ls_wR_factor_ref         0.1041
_refine_ls_wR_factor_gt          0.0992
_refine_ls_goodness_of_fit_ref   1.102
_refine_ls_restrained_S_all      1.102
_refine_ls_shift/su_max          0.001
_refine_ls_shift/su_mean         0
_refine_diff_density_max         0.325
_refine_diff_density_min         -0.41
_refine_diff_density_rms         0.07

#----------------------------------------------------------------------------#
#                   CONSTRAINTS AND RESTRAINTS                               #
#----------------------------------------------------------------------------#


#----------------------------------------------------------------------------#
#                   ATOMIC TYPES, COORDINATES AND THERMAL PARAMETERS         #
#----------------------------------------------------------------------------#

loop_
_atom_type_symbol
_atom_type_description
_atom_type_scat_dispersion_real
_atom_type_scat_dispersion_imag
_atom_type_scat_source
C C 0.0033 0.0016 'International Tables Vol C Tables 4.2.6.8 and 6.1.1.4'
O O 0.0106 0.006 'International Tables Vol C Tables 4.2.6.8 and 6.1.1.4'
P P 0.1023 0.0942 'International Tables Vol C Tables 4.2.6.8 and 6.1.1.4'
H H 0 0 'International Tables Vol C Tables 4.2.6.8 and 6.1.1.4'

loop_
_atom_site_label
_atom_site_type_symbol
_atom_site_fract_x
_atom_site_fract_y
_atom_site_fract_z
_atom_site_U_iso_or_equiv
_atom_site_adp_type
_atom_site_occupancy
_atom_site_site_symmetry_order
_atom_site_calc_flag
_atom_site_refinement_flags_posn
_atom_site_refinement_flags_adp
_atom_site_refinement_flags_occupancy
_atom_site_disorder_assembly
_atom_site_disorder_group
P1 P 0.80470(4) 0.24032(4) 0.24570(3) 0.00986(13) Uani 1 1 d . . . . .
P2 P 0.56778(4) 0.26091(4) 0.29553(3) 0.01091(13) Uani 1 1 d . . . . .
O1 O 0.78901(12) 0.11027(12) 0.25238(8) 0.0143(3) Uani 1 1 d . . . . .
O2 O 0.52175(12) 0.14139(12) 0.27001(9) 0.0171(3) Uani 1 1 d . . . . .
C8 C 0.92282(18) 0.42280(18) 0.34213(12) 0.0137(4) Uani 1 1 d . . . . .
H8 H 0.872953 0.476292 0.310471 0.016 Uiso 1 1 calc R U . . .
C1 C 0.66477(17) 0.32383(17) 0.23481(11) 0.0107(4) Uani 1 1 d . . . . .
H1 H 0.684408 0.405094 0.252102 0.013 Uiso 1 1 calc R U . . .
C9 C 0.86426(17) 0.27519(17) 0.16033(11) 0.0120(4) Uani 1 1 d . . . . .
C3 C 0.90914(17) 0.30092(18) 0.32814(11) 0.0117(4) Uani 1 1 d . . . . .
C21 C 0.44642(17) 0.36505(17) 0.28978(11) 0.0119(4) Uani 1 1 d . . . . .
C14 C 0.84694(18) 0.19136(18) 0.10032(12) 0.0153(4) Uani 1 1 d . . . . .
H14 H 0.806101 0.121848 0.105562 0.018 Uiso 1 1 calc R U . . .
C15 C 0.65016(18) 0.26429(18) 0.39621(12) 0.0148(4) Uani 1 1 d . . . . .
C4 C 0.98492(18) 0.22127(19) 0.37584(12) 0.0158(4) Uani 1 1 d . . . . .
H4 H 0.976688 0.140595 0.36637 0.019 Uiso 1 1 calc R U . . .
C10 C 0.9262(2) 0.37860(18) 0.15233(13) 0.0184(5) Uani 1 1 d . . . . .
H10 H 0.938299 0.434935 0.191957 0.022 Uiso 1 1 calc R U . . .
C22 C 0.33618(18) 0.31742(18) 0.29721(12) 0.0154(4) Uani 1 1 d . . . . .
H22 H 0.329393 0.236896 0.305672 0.018 Uiso 1 1 calc R U . . .
C26 C 0.45545(19) 0.48587(18) 0.27824(13) 0.0168(4) Uani 1 1 d . . . . .
H26 H 0.528208 0.518423 0.273532 0.02 Uiso 1 1 calc R U . . .
C5 C 1.07285(19) 0.2632(2) 0.43762(13) 0.0200(5) Uani 1 1 d . . . . .
H5 H 1.123043 0.210422 0.469707 0.024 Uiso 1 1 calc R U . . .
C2 C 0.59567(19) 0.3271(2) 0.14864(12) 0.0180(5) Uani 1 1 d . . . . .
H2A H 0.645879 0.35997 0.116446 0.027 Uiso 1 1 calc R U . . .
H2B H 0.572766 0.248393 0.131353 0.027 Uiso 1 1 calc R U . . .
H2C H 0.525423 0.375018 0.144592 0.027 Uiso 1 1 calc R U . . .
C24 C 0.24684(19) 0.5102(2) 0.27971(13) 0.0198(5) Uani 1 1 d . . . . .
H24 H 0.180086 0.558571 0.275503 0.024 Uiso 1 1 calc R U . . .
C7 C 1.01143(18) 0.46248(19) 0.40361(12) 0.0173(4) Uani 1 1 d . . . . .
H7 H 1.021219 0.543074 0.412949 0.021 Uiso 1 1 calc R U . . .
C6 C 1.08542(19) 0.3833(2) 0.45118(12) 0.0195(5) Uani 1 1 d . . . . .
H6 H 1.14399 0.411038 0.492558 0.023 Uiso 1 1 calc R U . . .
C16 C 0.6500(2) 0.3624(2) 0.44420(12) 0.0193(5) Uani 1 1 d . . . . .
H16 H 0.609799 0.430595 0.423846 0.023 Uiso 1 1 calc R U . . .
C13 C 0.8902(2) 0.2110(2) 0.03300(13) 0.0202(5) Uani 1 1 d . . . . .
H13 H 0.87809 0.154999 -0.006838 0.024 Uiso 1 1 calc R U . . .
C23 C 0.23749(19) 0.39005(19) 0.29198(12) 0.0181(5) Uani 1 1 d . . . . .
H23 H 0.164535 0.358011 0.29673 0.022 Uiso 1 1 calc R U . . .
C25 C 0.35600(19) 0.55818(19) 0.27372(14) 0.0211(5) Uani 1 1 d . . . . .
H25 H 0.362763 0.639066 0.266645 0.025 Uiso 1 1 calc R U . . .
C20 C 0.71162(19) 0.1624(2) 0.42730(13) 0.0205(5) Uani 1 1 d . . . . .
H20 H 0.712937 0.096689 0.395616 0.025 Uiso 1 1 calc R U . . .
C12 C 0.9513(2) 0.3139(2) 0.02529(13) 0.0228(5) Uani 1 1 d . . . . .
H12 H 0.980029 0.327358 -0.019922 0.027 Uiso 1 1 calc R U . . .
C11 C 0.9699(2) 0.3974(2) 0.08480(14) 0.0249(5) Uani 1 1 d . . . . .
H11 H 1.01183 0.466249 0.079519 0.03 Uiso 1 1 calc R U . . .
C19 C 0.7705(2) 0.1595(2) 0.50531(14) 0.0292(6) Uani 1 1 d . . . . .
H19 H 0.810856 0.091507 0.525892 0.035 Uiso 1 1 calc R U . . .
C18 C 0.7695(2) 0.2578(2) 0.55290(14) 0.0299(6) Uani 1 1 d . . . . .
H18 H 0.809077 0.255546 0.605208 0.036 Uiso 1 1 calc R U . . .
C17 C 0.7094(2) 0.3593(2) 0.52209(14) 0.0256(5) Uani 1 1 d . . . . .
H17 H 0.708893 0.425289 0.553743 0.031 Uiso 1 1 calc R U . . .

loop_
_atom_site_aniso_label
_atom_site_aniso_U_11
_atom_site_aniso_U_22
_atom_site_aniso_U_33
_atom_site_aniso_U_23
_atom_site_aniso_U_13
_atom_site_aniso_U_12
P1 0.0087(2) 0.0087(2) 0.0125(3) -0.00037(19) 0.00288(19) 0.00054(19)
P2 0.0082(2) 0.0092(2) 0.0155(3) 0.0008(2) 0.00284(19) -0.0003(2)
O1 0.0125(7) 0.0103(7) 0.0203(8) 0.0003(6) 0.0042(6) 0.0004(6)
O2 0.0116(7) 0.0106(7) 0.0290(9) -0.0008(6) 0.0039(6) -0.0012(6)
C8 0.0110(10) 0.0145(10) 0.0159(10) -0.0021(8) 0.0036(8) 0.0005(8)
C1 0.0090(9) 0.0095(9) 0.0140(10) -0.0001(8) 0.0037(8) 0.0007(8)
C9 0.0084(9) 0.0134(9) 0.0139(10) 0.0017(8) 0.0022(8) 0.0029(8)
C3 0.0089(9) 0.0157(10) 0.0116(10) -0.0007(8) 0.0044(8) -0.0001(8)
C21 0.0100(10) 0.0128(9) 0.0127(10) -0.0006(8) 0.0019(8) 0.0015(8)
C14 0.0118(10) 0.0157(10) 0.0180(11) -0.0021(8) 0.0025(8) -0.0006(8)
C15 0.0102(10) 0.0194(11) 0.0161(10) 0.0056(8) 0.0055(8) -0.0042(8)
C4 0.0147(10) 0.0154(10) 0.0176(11) 0.0031(8) 0.0036(8) 0.0011(8)
C10 0.0242(12) 0.0144(10) 0.0188(11) -0.0034(9) 0.0099(9) -0.0019(9)
C22 0.0124(10) 0.0138(10) 0.0205(11) -0.0025(8) 0.0048(8) -0.0028(8)
C26 0.0117(10) 0.0160(10) 0.0237(12) 0.0017(9) 0.0062(9) -0.0008(8)
C5 0.0161(11) 0.0256(12) 0.0164(11) 0.0059(9) -0.0005(9) 0.0047(9)
C2 0.0134(10) 0.0257(12) 0.0146(11) -0.0003(9) 0.0022(8) 0.0038(9)
C24 0.0130(11) 0.0218(11) 0.0252(12) 0.0017(9) 0.0055(9) 0.0066(9)
C7 0.0159(11) 0.0179(10) 0.0184(11) -0.0058(9) 0.0043(9) -0.0018(9)
C6 0.0144(11) 0.0282(12) 0.0139(10) -0.0047(9) -0.0016(8) -0.0022(9)
C16 0.0208(11) 0.0191(11) 0.0179(11) 0.0033(9) 0.0035(9) -0.0057(9)
C13 0.0218(12) 0.0241(12) 0.0157(11) -0.0040(9) 0.0059(9) 0.0029(10)
C23 0.0122(10) 0.0215(11) 0.0224(12) -0.0017(9) 0.0073(9) -0.0027(9)
C25 0.0179(11) 0.0134(10) 0.0335(13) 0.0050(9) 0.0085(10) 0.0036(9)
C20 0.0170(11) 0.0248(12) 0.0211(12) 0.0052(9) 0.0073(9) 0.0041(9)
C12 0.0254(12) 0.0255(12) 0.0216(12) 0.0031(10) 0.0144(10) 0.0041(10)
C11 0.0325(13) 0.0178(11) 0.0290(13) 0.0008(10) 0.0170(11) -0.0034(10)
C19 0.0230(12) 0.0381(14) 0.0251(13) 0.0126(11) 0.0021(10) 0.0104(11)
C18 0.0221(12) 0.0469(16) 0.0187(12) 0.0059(11) -0.0006(10) -0.0024(12)
C17 0.0249(13) 0.0298(13) 0.0208(12) -0.0026(10) 0.0021(10) -0.0106(10)


#----------------------------------------------------------------------------#
#                   MOLECULAR GEOMETRY                                       #
#----------------------------------------------------------------------------#

_geom_special_details            
;
 All esds (except the esd in the dihedral angle between two l.s. planes)
 are estimated using the full covariance matrix.  The cell esds are taken
 into account individually in the estimation of esds in distances, angles
 and torsion angles; correlations between esds in cell parameters are only
 used when they are defined by crystal symmetry.  An approximate (isotropic)
 treatment of cell esds is used for estimating esds involving l.s. planes.
;
loop_
_geom_bond_atom_site_label_1
_geom_bond_atom_site_label_2
_geom_bond_distance
_geom_bond_site_symmetry_2
_geom_bond_publ_flag
P1 O1 1.4917(14) . ?
P1 C3 1.801(2) . ?
P1 C9 1.809(2) . ?
P1 C1 1.8347(19) . ?
P2 O2 1.4867(15) . ?
P2 C21 1.809(2) . ?
P2 C15 1.811(2) . ?
P2 C1 1.834(2) . ?
C8 C7 1.387(3) . ?
C8 C3 1.405(3) . ?
C1 C2 1.545(3) . ?
C9 C10 1.391(3) . ?
C9 C14 1.397(3) . ?
C3 C4 1.398(3) . ?
C21 C26 1.390(3) . ?
C21 C22 1.403(3) . ?
C14 C13 1.387(3) . ?
C15 C16 1.393(3) . ?
C15 C20 1.400(3) . ?
C4 C5 1.394(3) . ?
C10 C11 1.392(3) . ?
C22 C23 1.385(3) . ?
C26 C25 1.391(3) . ?
C5 C6 1.384(3) . ?
C24 C23 1.386(3) . ?
C24 C25 1.386(3) . ?
C7 C6 1.383(3) . ?
C16 C17 1.386(3) . ?
C13 C12 1.381(3) . ?
C20 C19 1.387(3) . ?
C12 C11 1.388(3) . ?
C19 C18 1.391(4) . ?
C18 C17 1.389(3) . ?

loop_
_geom_angle_atom_site_label_1
_geom_angle_atom_site_label_2
_geom_angle_atom_site_label_3
_geom_angle
_geom_angle_site_symmetry_1
_geom_angle_site_symmetry_3
_geom_angle_publ_flag
O1 P1 C3 112.61(9) . . ?
O1 P1 C9 110.65(9) . . ?
C3 P1 C9 105.87(9) . . ?
O1 P1 C1 113.61(8) . . ?
C3 P1 C1 107.65(9) . . ?
C9 P1 C1 105.94(9) . . ?
O2 P2 C21 110.99(9) . . ?
O2 P2 C15 112.89(9) . . ?
C21 P2 C15 106.02(9) . . ?
O2 P2 C1 113.58(9) . . ?
C21 P2 C1 105.42(9) . . ?
C15 P2 C1 107.39(9) . . ?
C7 C8 C3 119.31(19) . . ?
C2 C1 P2 108.96(14) . . ?
C2 C1 P1 111.65(13) . . ?
P2 C1 P1 111.18(10) . . ?
C10 C9 C14 119.43(19) . . ?
C10 C9 P1 123.73(16) . . ?
C14 C9 P1 116.83(15) . . ?
C4 C3 C8 119.90(19) . . ?
C4 C3 P1 116.95(15) . . ?
C8 C3 P1 122.97(15) . . ?
C26 C21 C22 119.20(18) . . ?
C26 C21 P2 124.77(16) . . ?
C22 C21 P2 116.03(15) . . ?
C13 C14 C9 120.5(2) . . ?
C16 C15 C20 119.3(2) . . ?
C16 C15 P2 122.31(16) . . ?
C20 C15 P2 118.35(17) . . ?
C5 C4 C3 119.8(2) . . ?
C9 C10 C11 119.8(2) . . ?
C23 C22 C21 120.14(19) . . ?
C21 C26 C25 120.19(19) . . ?
C6 C5 C4 120.0(2) . . ?
C23 C24 C25 119.8(2) . . ?
C6 C7 C8 120.6(2) . . ?
C7 C6 C5 120.4(2) . . ?
C17 C16 C15 120.5(2) . . ?
C12 C13 C14 119.8(2) . . ?
C22 C23 C24 120.4(2) . . ?
C24 C25 C26 120.3(2) . . ?
C19 C20 C15 120.1(2) . . ?
C13 C12 C11 120.2(2) . . ?
C12 C11 C10 120.3(2) . . ?
C20 C19 C18 120.3(2) . . ?
C17 C18 C19 119.8(2) . . ?
C16 C17 C18 120.0(2) . . ?

_shelx_res_file                  
;
TITL SC_AH_POMe_0m_a.res in P2(1)/n
    shelx.res
    created by SHELXL-2018/3 at 21:29:15 on 06-Dec-2022
CELL  0.71073  11.4435  11.3282  17.4639   90.000  102.219   90.000
ZERR     4.00   0.0020   0.0013   0.0030    0.000    0.004    0.000
LATT   1
SYMM  1/2 - X, 1/2 + Y, 1/2 - Z
SFAC  C    O    P    H
UNIT  104 8 8 96
MERG   2
FMAP   2
PLAN   20
SIZE     0.060   0.190   0.430
ACTA
BOND
LIST   4
L.S.  10
TEMP    23.00
WGHT    0.041500    1.800000
FVAR       0.42009
P1    3    0.804700    0.240318    0.245703    11.00000    0.00873    0.00866 =
         0.01248   -0.00037    0.00288    0.00054
P2    3    0.567782    0.260912    0.295528    11.00000    0.00817    0.00918 =
         0.01553    0.00083    0.00284   -0.00026
O1    2    0.789011    0.110269    0.252376    11.00000    0.01254    0.01026 =
         0.02030    0.00027    0.00415    0.00038
O2    2    0.521748    0.141386    0.270005    11.00000    0.01155    0.01059 =
         0.02899   -0.00078    0.00389   -0.00117
C8    1    0.922816    0.422798    0.342126    11.00000    0.01104    0.01450 =
         0.01586   -0.00211    0.00357    0.00055
AFIX  43
H8    4    0.872953    0.476292    0.310471    11.00000   -1.20000
AFIX   0
C1    1    0.664773    0.323832    0.234808    11.00000    0.00902    0.00950 =
         0.01398   -0.00011    0.00367    0.00068
AFIX  13
H1    4    0.684408    0.405094    0.252102    11.00000   -1.20000
AFIX   0
C9    1    0.864262    0.275191    0.160333    11.00000    0.00840    0.01345 =
         0.01394    0.00170    0.00219    0.00289
C3    1    0.909135    0.300919    0.328144    11.00000    0.00888    0.01572 =
         0.01158   -0.00073    0.00441   -0.00006
C21   1    0.446419    0.365055    0.289777    11.00000    0.01000    0.01284 =
         0.01266   -0.00061    0.00190    0.00145
C14   1    0.846943    0.191355    0.100324    11.00000    0.01181    0.01569 =
         0.01800   -0.00208    0.00248   -0.00057
AFIX  43
H14   4    0.806101    0.121848    0.105562    11.00000   -1.20000
AFIX   0
C15   1    0.650165    0.264287    0.396210    11.00000    0.01017    0.01942 =
         0.01608    0.00563    0.00550   -0.00415
C4    1    0.984917    0.221274    0.375836    11.00000    0.01466    0.01536 =
         0.01761    0.00305    0.00365    0.00112
AFIX  43
H4    4    0.976688    0.140595    0.366370    11.00000   -1.20000
AFIX   0
C10   1    0.926185    0.378601    0.152325    11.00000    0.02422    0.01441 =
         0.01883   -0.00345    0.00990   -0.00187
AFIX  43
H10   4    0.938299    0.434935    0.191957    11.00000   -1.20000
AFIX   0
C22   1    0.336184    0.317423    0.297212    11.00000    0.01238    0.01378 =
         0.02054   -0.00252    0.00483   -0.00280
AFIX  43
H22   4    0.329393    0.236896    0.305672    11.00000   -1.20000
AFIX   0
C26   1    0.455454    0.485869    0.278240    11.00000    0.01172    0.01597 =
         0.02369    0.00170    0.00620   -0.00085
AFIX  43
H26   4    0.528208    0.518423    0.273532    11.00000   -1.20000
AFIX   0
C5    1    1.072846    0.263177    0.437617    11.00000    0.01611    0.02557 =
         0.01644    0.00589   -0.00052    0.00467
AFIX  43
H5    4    1.123043    0.210422    0.469707    11.00000   -1.20000
AFIX   0
C2    1    0.595668    0.327114    0.148642    11.00000    0.01340    0.02570 =
         0.01458   -0.00026    0.00222    0.00384
AFIX  33
H2A   4    0.645879    0.359970    0.116446    11.00000   -1.50000
H2B   4    0.572766    0.248393    0.131353    11.00000   -1.50000
H2C   4    0.525423    0.375018    0.144592    11.00000   -1.50000
AFIX   0
C24   1    0.246836    0.510238    0.279708    11.00000    0.01300    0.02181 =
         0.02517    0.00171    0.00547    0.00658
AFIX  43
H24   4    0.180086    0.558571    0.275503    11.00000   -1.20000
AFIX   0
C7    1    1.011431    0.462483    0.403608    11.00000    0.01595    0.01785 =
         0.01843   -0.00582    0.00434   -0.00185
AFIX  43
H7    4    1.021219    0.543074    0.412949    11.00000   -1.20000
AFIX   0
C6    1    1.085417    0.383327    0.451184    11.00000    0.01443    0.02817 =
         0.01388   -0.00465   -0.00156   -0.00220
AFIX  43
H6    4    1.143990    0.411038    0.492558    11.00000   -1.20000
AFIX   0
C16   1    0.650017    0.362449    0.444205    11.00000    0.02078    0.01911 =
         0.01786    0.00328    0.00350   -0.00568
AFIX  43
H16   4    0.609799    0.430595    0.423846    11.00000   -1.20000
AFIX   0
C13   1    0.890195    0.210998    0.033003    11.00000    0.02177    0.02412 =
         0.01572   -0.00403    0.00591    0.00289
AFIX  43
H13   4    0.878090    0.154999   -0.006838    11.00000   -1.20000
AFIX   0
C23   1    0.237489    0.390051    0.291982    11.00000    0.01216    0.02146 =
         0.02242   -0.00171    0.00734   -0.00269
AFIX  43
H23   4    0.164535    0.358011    0.296730    11.00000   -1.20000
AFIX   0
C25   1    0.355998    0.558180    0.273719    11.00000    0.01787    0.01338 =
         0.03351    0.00498    0.00845    0.00356
AFIX  43
H25   4    0.362763    0.639066    0.266645    11.00000   -1.20000
AFIX   0
C20   1    0.711615    0.162444    0.427305    11.00000    0.01702    0.02484 =
         0.02114    0.00518    0.00732    0.00414
AFIX  43
H20   4    0.712937    0.096689    0.395616    11.00000   -1.20000
AFIX   0
C12   1    0.951281    0.313931    0.025295    11.00000    0.02545    0.02549 =
         0.02156    0.00314    0.01435    0.00414
AFIX  43
H12   4    0.980029    0.327358   -0.019922    11.00000   -1.20000
AFIX   0
C11   1    0.969929    0.397430    0.084796    11.00000    0.03251    0.01778 =
         0.02896    0.00079    0.01705   -0.00342
AFIX  43
H11   4    1.011830    0.466249    0.079519    11.00000   -1.20000
AFIX   0
C19   1    0.770529    0.159482    0.505310    11.00000    0.02301    0.03805 =
         0.02509    0.01260    0.00213    0.01036
AFIX  43
H19   4    0.810856    0.091507    0.525892    11.00000   -1.20000
AFIX   0
C18   1    0.769546    0.257791    0.552898    11.00000    0.02211    0.04687 =
         0.01867    0.00594   -0.00056   -0.00244
AFIX  43
H18   4    0.809077    0.255546    0.605208    11.00000   -1.20000
AFIX   0
C17   1    0.709362    0.359347    0.522089    11.00000    0.02489    0.02981 =
         0.02077   -0.00260    0.00206   -0.01059
AFIX  43
H17   4    0.708893    0.425289    0.553743    11.00000   -1.20000
AFIX   0
HKLF    4


REM  SC_AH_POMe_0m_a.res in P2(1)/n
REM wR2 = 0.1041, GooF = S = 1.102, Restrained GooF = 1.102 for all data
REM R1 = 0.0453 for 3806 Fo > 4sig(Fo) and 0.0576 for all 4514 data
REM 271 parameters refined using 0 restraints

END

WGHT      0.0415      1.8000

REM Highest difference peak  0.325,  deepest hole -0.410,  1-sigma level  0.070
Q1    1   0.6148  0.2656  0.3528  11.00000  0.05    0.32
Q2    1   0.8613  0.2627  0.2988  11.00000  0.05    0.32
Q3    1   0.9346  0.2598  0.3577  11.00000  0.05    0.31
Q4    1   0.5009  0.3157  0.2949  11.00000  0.05    0.29
Q5    1   0.8973  0.1992  0.0790  11.00000  0.05    0.27
Q6    1   0.6425  0.4122  0.1027  11.00000  0.05    0.26
Q7    1   0.8413  0.2612  0.1962  11.00000  0.05    0.26
Q8    1   0.6207  0.2949  0.2644  11.00000  0.05    0.26
Q9    1   0.8533  0.2383  0.1301  11.00000  0.05    0.26
Q10   1   0.8611  0.2146  0.0648  11.00000  0.05    0.26
Q11   1   0.7350  0.2945  0.2370  11.00000  0.05    0.25
Q12   1   1.1584  0.1962  0.4622  11.00000  0.05    0.25
Q13   1   0.6780  0.2219  0.4103  11.00000  0.05    0.25
Q14   1   0.3894  0.3436  0.2854  11.00000  0.05    0.23
Q15   1   0.9191  0.3802  0.0384  11.00000  0.05    0.23
Q16   1   0.6355  0.3053  0.4176  11.00000  0.05    0.22
Q17   1   1.0311  0.4219  0.4312  11.00000  0.05    0.22
Q18   1   0.7591  0.3154  0.5337  11.00000  0.05    0.22
Q19   1   0.6619  0.3131  0.4125  11.00000  0.05    0.22
Q20   1   1.0606  0.2439  0.3937  11.00000  0.05    0.21
;
_shelx_res_checksum              46454
####################################################################### 
# 
# This file contains crystal structure data downloaded from the 
# Cambridge Structural Database (CSD) hosted by the Cambridge 
# Crystallographic Data Centre (CCDC).
# 
# Full information about CCDC data access policies and citation 
# guidelines are available at http://www.ccdc.cam.ac.uk/access/V1 
# 
# Audit and citation data items may have been added by the CCDC. 
# Please retain this information to preserve the provenance of 
# this file and to allow appropriate attribution of the data. 
# 
#######################################################################

data_compound_1_100K
_database_code_depnum_ccdc_archive 'CCDC 2328046'
loop_
_audit_author_name
_audit_author_address
'Aleksander Hoffman'
;Faculty of Chemistry, Jagiellonian University
Poland
;
_audit_update_record             
;
2024-01-24 deposited with the CCDC.	2025-04-15 downloaded from the CCDC.
;

_audit_creation_date             2022-12-05T14:53:52-00:00
_audit_creation_method           'WinGX routine CIF_UPDATE'
_audit_conform_dict_name         cif_core.dic
_audit_conform_dict_version      2.4.3
_audit_conform_dict_location     ftp://ftp.iucr.org/pub/cif_core.dic

#----------------------------------------------------------------------------#
#                   CHEMICAL INFORMATION                                     #
#----------------------------------------------------------------------------#

_chemical_formula_moiety         'C78 H72 Mn O6 P6, Cl4 Mn, H2 O'
_chemical_formula_sum            'C78 H74 Cl4 Mn2 O7 P6'
_chemical_formula_weight         1560.87
_chemical_absolute_configuration ad

#----------------------------------------------------------------------------#
#                   UNIT CELL INFORMATION                                    #
#----------------------------------------------------------------------------#

_symmetry_cell_setting           monoclinic
_symmetry_space_group_name_H-M   'C c'
_symmetry_space_group_name_Hall  'C -2yc'
_symmetry_Int_Tables_number      9
loop_
_symmetry_equiv_pos_as_xyz
'x, y, z'
'x, -y, z+1/2'
'x+1/2, y+1/2, z'
'x+1/2, -y+1/2, z+1/2'

_cell_length_a                   11.2956(8)
_cell_length_b                   26.7171(18)
_cell_length_c                   25.3047(17)
_cell_angle_alpha                90
_cell_angle_beta                 100.865(2)
_cell_angle_gamma                90
_cell_volume                     7499.7(9)
_cell_formula_units_Z            4
_cell_measurement_temperature    100(2)
_cell_measurement_reflns_used    39762
_cell_measurement_theta_min      2.346
_cell_measurement_theta_max      25.027
_cell_measurement_wavelength     0.71073

#----------------------------------------------------------------------------#
#                   CRYSTAL INFORMATION                                      #
#----------------------------------------------------------------------------#

_exptl_crystal_description       block
_exptl_crystal_colour            colorless
_exptl_crystal_size_max          0.45
_exptl_crystal_size_mid          0.24
_exptl_crystal_size_min          0.09
_exptl_crystal_density_diffrn    1.382
_exptl_crystal_density_method    'not measured'
_exptl_crystal_F_000             3224

#----------------------------------------------------------------------------#
#                   ABSORPTION CORRECTION                                    #
#----------------------------------------------------------------------------#

_exptl_absorpt_coefficient_mu    0.66
_exptl_absorpt_correction_type   multi-scan
_exptl_absorpt_correction_T_min  0.6635
_exptl_absorpt_correction_T_max  0.7453
_exptl_absorpt_process_details   'SADABS-2016/2 (Bruker,2016/2)'

#----------------------------------------------------------------------------#
#                   DATA COLLECTION                                          #
#----------------------------------------------------------------------------#

_diffrn_ambient_temperature      100(2)
_diffrn_radiation_wavelength     0.71073
_diffrn_radiation_type           MoK\a
_diffrn_radiation_probe          x-ray
_diffrn_radiation_monochromator  graphite
_diffrn_measurement_device_type  'D8Quest Eco Photon50'
_diffrn_measurement_method       \w
_diffrn_standards_number         0
_diffrn_standards_interval_time  0
_diffrn_standards_interval_count 0
_diffrn_standards_decay_%        ?
_diffrn_reflns_av_R_equivalents  0.0315
_diffrn_reflns_av_unetI/netI     0.0386
_diffrn_reflns_number            39762
_diffrn_reflns_limit_h_min       -13
_diffrn_reflns_limit_h_max       13
_diffrn_reflns_limit_k_min       -31
_diffrn_reflns_limit_k_max       31
_diffrn_reflns_limit_l_min       -30
_diffrn_reflns_limit_l_max       30
_diffrn_reflns_theta_min         2.346
_diffrn_reflns_theta_max         25.027
_diffrn_reflns_theta_full        25.027
_diffrn_measured_fraction_theta_full 0.998
_diffrn_measured_fraction_theta_max 0.998
_diffrn_reflns_Laue_measured_fraction_full 0.998
_diffrn_reflns_Laue_measured_fraction_max 0.998
_diffrn_reflns_point_group_measured_fraction_full 0.993
_diffrn_reflns_point_group_measured_fraction_max 0.993
_reflns_Friedel_fraction_full    0.989
_reflns_Friedel_fraction_max     0.989
_reflns_Friedel_coverage         0.989
_reflns_number_total             13197
_reflns_number_gt                12881
_reflns_threshold_expression     'I > 2\s(I)'

#----------------------------------------------------------------------------#
#                   COMPUTER PROGRAMS USED                                   #
#----------------------------------------------------------------------------#

_computing_structure_refinement  'SHELXL-2014/7 (Sheldrick, 2014)'
_computing_molecular_graphics    'Ortep for Windows (Farrugia, 2012)'
_computing_publication_material  'WinGX publication routines (Farrugia, 2012)'

#----------------------------------------------------------------------------#
#                   STRUCTURE SOLUTION                                       #
#----------------------------------------------------------------------------#

_atom_sites_solution_hydrogens   mixed

#----------------------------------------------------------------------------#
#                   REFINEMENT INFORMATION                                   #
#----------------------------------------------------------------------------#

_refine_ls_structure_factor_coef Fsqd
_refine_ls_matrix_type           full
_refine_ls_weighting_scheme      calc
_refine_ls_weighting_details     
'w=1/[\s^2^(Fo^2^)+(0.0287P)^2^+29.6741P] where P=(Fo^2^+2Fc^2^)/3'
_refine_ls_hydrogen_treatment    mixed
_refine_ls_extinction_method     none
_refine_ls_number_reflns         13197
_refine_ls_number_parameters     880
_refine_ls_number_restraints     6
_refine_ls_number_constraints    0
_refine_ls_R_factor_all          0.0434
_refine_ls_R_factor_gt           0.0423
_refine_ls_wR_factor_ref         0.0971
_refine_ls_wR_factor_gt          0.0966
_refine_ls_goodness_of_fit_ref   1.131
_refine_ls_restrained_S_all      1.131
_refine_ls_shift/su_max          0
_refine_ls_shift/su_mean         0
_refine_ls_abs_structure_details 
;
 Flack x determined using 5949 quotients [(I+)-(I-)]/[(I+)+(I-)]
 (Parsons, Flack and Wagner, Acta Cryst. B69 (2013) 249-259).
;
_refine_ls_abs_structure_Flack   0.055(5)
_refine_diff_density_max         0.814
_refine_diff_density_min         -0.499
_refine_diff_density_rms         0.079

#----------------------------------------------------------------------------#
#                   CONSTRAINTS AND RESTRAINTS                               #
#----------------------------------------------------------------------------#


#----------------------------------------------------------------------------#
#                   ATOMIC TYPES, COORDINATES AND THERMAL PARAMETERS         #
#----------------------------------------------------------------------------#

loop_
_atom_type_symbol
_atom_type_description
_atom_type_scat_dispersion_real
_atom_type_scat_dispersion_imag
_atom_type_scat_source
C C 0.0033 0.0016 'International Tables Vol C Tables 4.2.6.8 and 6.1.1.4'
H H 0 0 'International Tables Vol C Tables 4.2.6.8 and 6.1.1.4'
Cl Cl 0.1484 0.1585 'International Tables Vol C Tables 4.2.6.8 and 6.1.1.4'
Mn Mn 0.3368 0.7283 'International Tables Vol C Tables 4.2.6.8 and 6.1.1.4'
O O 0.0106 0.006 'International Tables Vol C Tables 4.2.6.8 and 6.1.1.4'
P P 0.1023 0.0942 'International Tables Vol C Tables 4.2.6.8 and 6.1.1.4'

loop_
_atom_site_label
_atom_site_type_symbol
_atom_site_fract_x
_atom_site_fract_y
_atom_site_fract_z
_atom_site_U_iso_or_equiv
_atom_site_adp_type
_atom_site_occupancy
_atom_site_site_symmetry_order
_atom_site_calc_flag
_atom_site_refinement_flags_posn
_atom_site_refinement_flags_adp
_atom_site_refinement_flags_occupancy
_atom_site_disorder_assembly
_atom_site_disorder_group
Mn1 Mn 0.54498(7) 0.35635(3) 0.47336(3) 0.00905(18) Uani 1 1 d . . . . .
Mn2 Mn 0.26438(8) 0.61473(3) 0.26146(4) 0.0152(2) Uani 1 1 d . . . . .
Cl1 Cl 0.32952(14) 0.69106(6) 0.22881(6) 0.0201(3) Uani 1 1 d . . . . .
P3 P 0.47504(13) 0.28576(6) 0.35500(6) 0.0106(3) Uani 1 1 d . . . . .
P1 P 0.35253(13) 0.30578(6) 0.55134(6) 0.0112(3) Uani 1 1 d . . . . .
P6 P 0.35466(13) 0.45518(6) 0.42845(6) 0.0120(3) Uani 1 1 d . . . . .
P2 P 0.59648(13) 0.33514(6) 0.60791(6) 0.0123(3) Uani 1 1 d . . . . .
Cl3 Cl 0.43955(14) 0.58183(6) 0.31681(7) 0.0237(3) Uani 1 1 d . . . . .
P5 P 0.62100(12) 0.47669(6) 0.45995(6) 0.0105(3) Uani 1 1 d . . . . .
Cl4 Cl 0.12443(14) 0.62812(6) 0.31890(6) 0.0221(3) Uani 1 1 d . . . . .
P4 P 0.72439(13) 0.27846(5) 0.41764(6) 0.0109(3) Uani 1 1 d . . . . .
Cl2 Cl 0.18378(14) 0.56367(6) 0.18742(6) 0.0227(3) Uani 1 1 d D . . . .
O3 O 0.4780(3) 0.33167(15) 0.38931(15) 0.0117(8) Uani 1 1 d . . . . .
O2 O 0.6287(4) 0.35552(16) 0.55742(16) 0.0150(9) Uani 1 1 d . . . . .
O1 O 0.4126(4) 0.30739(14) 0.50310(15) 0.0121(8) Uani 1 1 d . . . . .
O5 O 0.6548(3) 0.42199(15) 0.46430(15) 0.0122(8) Uani 1 1 d . . . . .
O4 O 0.6971(4) 0.31092(15) 0.46230(16) 0.0125(8) Uani 1 1 d . . . . .
O6 O 0.3930(3) 0.40918(15) 0.46085(16) 0.0132(9) Uani 1 1 d . . . . .
C28 C 0.5504(5) 0.2100(2) 0.4294(3) 0.0179(13) Uani 1 1 d . . . . .
H28A H 0.4812 0.1908 0.4132 0.027 Uiso 1 1 calc R U . . .
H28B H 0.614 0.1877 0.4452 0.027 Uiso 1 1 calc R U . . .
H28C H 0.5294 0.2312 0.4567 0.027 Uiso 1 1 calc R U . . .
C10 C 0.2956(5) 0.2273(2) 0.6172(2) 0.0179(13) Uani 1 1 d . . . . .
H10 H 0.2759 0.2518 0.6401 0.021 Uiso 1 1 calc R U . . .
C46 C 0.8116(5) 0.2900(2) 0.3227(3) 0.0183(13) Uani 1 1 d . . . . .
H46 H 0.8201 0.2554 0.323 0.022 Uiso 1 1 calc R U . . .
C21 C 0.6326(5) 0.2696(2) 0.6163(2) 0.0155(13) Uani 1 1 d . . . . .
C27 C 0.5930(5) 0.2423(2) 0.3860(2) 0.0125(12) Uani 1 1 d . . . . .
H27 H 0.6151 0.2206 0.3582 0.015 Uiso 1 1 calc R U . . .
C9 C 0.3381(5) 0.2412(2) 0.5711(2) 0.0142(12) Uani 1 1 d . . . . .
C4 C 0.1503(5) 0.3433(2) 0.4853(2) 0.0151(12) Uani 1 1 d . . . . .
H4 H 0.1919 0.3365 0.4577 0.018 Uiso 1 1 calc R U . . .
C54 C 0.5121(5) 0.4620(2) 0.3566(2) 0.0168(13) Uani 1 1 d . . . . .
H54A H 0.4428 0.4658 0.3284 0.025 Uiso 1 1 calc R U . . .
H54B H 0.5798 0.4786 0.3465 0.025 Uiso 1 1 calc R U . . .
H54C H 0.5301 0.4271 0.3623 0.025 Uiso 1 1 calc R U . . .
C55 C 0.6056(5) 0.5015(2) 0.5241(2) 0.0156(13) Uani 1 1 d . . . . .
C42 C 0.7618(5) 0.3655(2) 0.3653(3) 0.0170(13) Uani 1 1 d . . . . .
H42 H 0.7368 0.3815 0.3939 0.02 Uiso 1 1 calc R U . . .
C68 C 0.2627(6) 0.5489(2) 0.4502(3) 0.0228(15) Uani 1 1 d . . . . .
H68 H 0.2915 0.5613 0.4207 0.027 Uiso 1 1 calc R U . . .
C29 C 0.4939(5) 0.2987(2) 0.2874(2) 0.0168(13) Uani 1 1 d . . . . .
C53 C 0.4858(5) 0.4855(2) 0.4092(2) 0.0109(12) Uani 1 1 d . . . . .
H53 H 0.4699 0.5214 0.4038 0.013 Uiso 1 1 calc R U . . .
C2 C 0.4062(6) 0.3991(2) 0.5999(3) 0.0198(13) Uani 1 1 d . . . . .
H2A H 0.322 0.4043 0.5994 0.03 Uiso 1 1 calc R U . . .
H2B H 0.4529 0.4175 0.6291 0.03 Uiso 1 1 calc R U . . .
H2C H 0.4257 0.4104 0.5665 0.03 Uiso 1 1 calc R U . . .
C56 C 0.6666(6) 0.4782(2) 0.5699(3) 0.0204(14) Uani 1 1 d . . . . .
H56 H 0.713 0.45 0.5665 0.025 Uiso 1 1 calc R U . . .
C1 C 0.4357(5) 0.3424(2) 0.6073(2) 0.0119(12) Uani 1 1 d . . . . .
H1 H 0.4165 0.3306 0.6414 0.014 Uiso 1 1 calc R U . . .
C11 C 0.2826(6) 0.1776(3) 0.6289(2) 0.0212(14) Uani 1 1 d . . . . .
H11 H 0.254 0.1688 0.6598 0.025 Uiso 1 1 calc R U . . .
C35 C 0.3310(5) 0.2547(2) 0.3483(2) 0.0126(12) Uani 1 1 d . . . . .
C74 C 0.2271(5) 0.3918(2) 0.3535(2) 0.0182(13) Uani 1 1 d . . . . .
H74 H 0.261 0.3667 0.3771 0.022 Uiso 1 1 calc R U . . .
C45 C 0.8378(6) 0.3176(3) 0.2801(3) 0.0219(14) Uani 1 1 d . . . . .
H45 H 0.8632 0.3016 0.2516 0.026 Uiso 1 1 calc R U . . .
C30 C 0.5295(6) 0.2622(2) 0.2543(2) 0.0197(14) Uani 1 1 d . . . . .
H30 H 0.5516 0.2306 0.2681 0.024 Uiso 1 1 calc R U . . .
C47 C 0.8401(5) 0.2338(2) 0.4445(2) 0.0140(12) Uani 1 1 d . . . . .
C73 C 0.2514(5) 0.4415(2) 0.3668(2) 0.0159(13) Uani 1 1 d . . . . .
C72 C 0.2313(6) 0.4803(2) 0.5079(3) 0.0217(14) Uani 1 1 d . . . . .
H72 H 0.2402 0.4466 0.5169 0.026 Uiso 1 1 calc R U . . .
C34 C 0.4656(5) 0.3468(2) 0.2671(2) 0.0172(13) Uani 1 1 d . . . . .
H34 H 0.4447 0.3718 0.2892 0.021 Uiso 1 1 calc R U . . .
C38 C 0.1038(6) 0.2132(3) 0.3419(3) 0.0241(15) Uani 1 1 d . . . . .
H38 H 0.0278 0.199 0.3398 0.029 Uiso 1 1 calc R U . . .
C67 C 0.2789(5) 0.4992(2) 0.4645(3) 0.0175(13) Uani 1 1 d . . . . .
C14 C 0.3658(5) 0.2044(2) 0.5374(2) 0.0182(13) Uani 1 1 d . . . . .
H14 H 0.393 0.2134 0.5062 0.022 Uiso 1 1 calc R U . . .
C41 C 0.7726(5) 0.3139(2) 0.3649(2) 0.0139(12) Uani 1 1 d . . . . .
C3 C 0.2022(5) 0.3328(2) 0.5381(2) 0.0145(12) Uani 1 1 d . . . . .
C65 C 0.9311(6) 0.5173(3) 0.4125(3) 0.0290(16) Uani 1 1 d . . . . .
H65 H 1.0031 0.5019 0.4092 0.035 Uiso 1 1 calc R U . . .
C66 C 0.8434(6) 0.4905(2) 0.4317(3) 0.0205(14) Uani 1 1 d . . . . .
H66 H 0.8571 0.4573 0.4418 0.025 Uiso 1 1 calc R U . . .
C15 C 0.6773(5) 0.3671(2) 0.6660(2) 0.0153(13) Uani 1 1 d . . . . .
C44 C 0.8261(6) 0.3692(3) 0.2803(3) 0.0223(14) Uani 1 1 d . . . . .
H44 H 0.8434 0.388 0.2518 0.027 Uiso 1 1 calc R U . . .
C61 C 0.7345(5) 0.5133(2) 0.4359(2) 0.0133(12) Uani 1 1 d . . . . .
C23 C 0.7169(6) 0.1953(3) 0.5846(3) 0.0267(15) Uani 1 1 d . . . . .
H23 H 0.753 0.1793 0.5591 0.032 Uiso 1 1 calc R U . . .
C6 C -0.0256(6) 0.3747(2) 0.5150(3) 0.0226(15) Uani 1 1 d . . . . .
H6 H -0.1026 0.3884 0.5074 0.027 Uiso 1 1 calc R U . . .
C70 C 0.1584(7) 0.5618(3) 0.5234(3) 0.0346(18) Uani 1 1 d . . . . .
H70 H 0.1191 0.5832 0.5434 0.042 Uiso 1 1 calc R U . . .
C48 C 0.8605(5) 0.1901(2) 0.4174(2) 0.0154(13) Uani 1 1 d . . . . .
H48 H 0.8116 0.1821 0.3847 0.018 Uiso 1 1 calc R U . . .
C43 C 0.7884(6) 0.3930(3) 0.3231(3) 0.0225(14) Uani 1 1 d . . . . .
H43 H 0.7812 0.4276 0.3232 0.027 Uiso 1 1 calc R U . . .
C49 C 0.9541(5) 0.1591(2) 0.4398(3) 0.0196(13) Uani 1 1 d . . . . .
H49 H 0.9688 0.1301 0.4217 0.024 Uiso 1 1 calc R U . . .
C52 C 0.9123(5) 0.2455(2) 0.4938(2) 0.0159(13) Uani 1 1 d . . . . .
H52 H 0.8986 0.2747 0.5118 0.019 Uiso 1 1 calc R U . . .
C64 C 0.9115(6) 0.5671(3) 0.3982(3) 0.0236(15) Uani 1 1 d . . . . .
H64 H 0.9712 0.5853 0.386 0.028 Uiso 1 1 calc R U . . .
C22 C 0.6879(5) 0.2462(2) 0.5790(3) 0.0201(14) Uani 1 1 d . . . . .
H22 H 0.706 0.2642 0.5501 0.024 Uiso 1 1 calc R U . . .
C16 C 0.6271(6) 0.3875(3) 0.7077(3) 0.0232(14) Uani 1 1 d . . . . .
H16 H 0.5449 0.3846 0.7072 0.028 Uiso 1 1 calc R U . . .
C37 C 0.1565(6) 0.2383(2) 0.3876(3) 0.0214(14) Uani 1 1 d . . . . .
H37 H 0.116 0.2414 0.4162 0.026 Uiso 1 1 calc R U . . .
C26 C 0.6062(6) 0.2431(3) 0.6603(3) 0.0284(16) Uani 1 1 d . . . . .
H26 H 0.5704 0.2593 0.6858 0.034 Uiso 1 1 calc R U . . .
C69 C 0.2026(7) 0.5808(3) 0.4805(4) 0.0364(19) Uani 1 1 d . . . . .
H69 H 0.1927 0.6145 0.4715 0.044 Uiso 1 1 calc R U . . .
C13 C 0.3538(6) 0.1539(2) 0.5492(3) 0.0231(14) Uani 1 1 d . . . . .
H13 H 0.3739 0.1294 0.5263 0.028 Uiso 1 1 calc R U . . .
C36 C 0.2706(5) 0.2590(2) 0.3911(2) 0.0166(13) Uani 1 1 d . . . . .
H36 H 0.3065 0.2758 0.4222 0.02 Uiso 1 1 calc R U . . .
C40 C 0.2765(6) 0.2296(3) 0.3026(3) 0.0268(16) Uani 1 1 d . . . . .
H40 H 0.3159 0.2264 0.2736 0.032 Uiso 1 1 calc R U . . .
C8 C 0.1413(6) 0.3438(2) 0.5790(3) 0.0212(14) Uani 1 1 d . . . . .
H8 H 0.1769 0.3368 0.6144 0.025 Uiso 1 1 calc R U . . .
C7 C 0.0290(6) 0.3649(3) 0.5678(3) 0.0252(15) Uani 1 1 d . . . . .
H7 H -0.0109 0.3726 0.5958 0.03 Uiso 1 1 calc R U . . .
C60 C 0.5379(6) 0.5443(2) 0.5295(3) 0.0194(13) Uani 1 1 d . . . . .
H60 H 0.4975 0.5609 0.4991 0.023 Uiso 1 1 calc R U . . .
C50 C 1.0265(5) 0.1704(2) 0.4889(3) 0.0224(15) Uani 1 1 d . . . . .
H50 H 1.0895 0.1492 0.5034 0.027 Uiso 1 1 calc R U . . .
C57 C 0.6602(7) 0.4957(3) 0.6203(3) 0.0302(17) Uani 1 1 d . . . . .
H57 H 0.7009 0.4793 0.6507 0.036 Uiso 1 1 calc R U . . .
C20 C 0.8011(6) 0.3714(3) 0.6682(3) 0.0288(16) Uani 1 1 d . . . . .
H20 H 0.8354 0.3572 0.6411 0.035 Uiso 1 1 calc R U . . .
C31 C 0.5322(6) 0.2729(3) 0.2014(3) 0.0268(16) Uani 1 1 d . . . . .
H31 H 0.5537 0.2481 0.1791 0.032 Uiso 1 1 calc R U . . .
C5 C 0.0350(6) 0.3639(2) 0.4737(3) 0.0218(14) Uani 1 1 d . . . . .
H5 H -0.0011 0.3705 0.4383 0.026 Uiso 1 1 calc R U . . .
C58 C 0.5920(7) 0.5384(3) 0.6254(3) 0.0309(17) Uani 1 1 d . . . . .
H58 H 0.588 0.5507 0.6593 0.037 Uiso 1 1 calc R U . . .
C32 C 0.5030(6) 0.3204(3) 0.1810(3) 0.0277(16) Uani 1 1 d . . . . .
H32 H 0.5062 0.3276 0.1454 0.033 Uiso 1 1 calc R U . . .
C17 C 0.7010(7) 0.4120(3) 0.7495(3) 0.0293(16) Uani 1 1 d . . . . .
H17 H 0.6682 0.4249 0.7778 0.035 Uiso 1 1 calc R U . . .
C62 C 0.7156(6) 0.5630(2) 0.4214(3) 0.0213(14) Uani 1 1 d . . . . .
H62 H 0.6438 0.5786 0.4248 0.026 Uiso 1 1 calc R U . . .
C24 C 0.6915(6) 0.1689(3) 0.6283(3) 0.0291(17) Uani 1 1 d . . . . .
H24 H 0.7128 0.1354 0.6329 0.035 Uiso 1 1 calc R U . . .
C33 C 0.4689(6) 0.3569(3) 0.2139(3) 0.0239(15) Uani 1 1 d . . . . .
H33 H 0.4481 0.3886 0.2 0.029 Uiso 1 1 calc R U . . .
C71 C 0.1707(6) 0.5121(3) 0.5376(3) 0.0324(17) Uani 1 1 d . . . . .
H71 H 0.1391 0.5 0.5665 0.039 Uiso 1 1 calc R U . . .
C12 C 0.3118(6) 0.1403(3) 0.5951(3) 0.0239(15) Uani 1 1 d . . . . .
H12 H 0.3032 0.1067 0.6033 0.029 Uiso 1 1 calc R U . . .
C51 C 1.0050(6) 0.2134(2) 0.5161(3) 0.0217(14) Uani 1 1 d . . . . .
H51 H 1.0526 0.2207 0.5494 0.026 Uiso 1 1 calc R U . . .
C75 C 0.1521(6) 0.3793(3) 0.3053(3) 0.0266(15) Uani 1 1 d . . . . .
H75 H 0.1346 0.3459 0.2968 0.032 Uiso 1 1 calc R U . . .
C76 C 0.1033(6) 0.4171(3) 0.2698(3) 0.0279(16) Uani 1 1 d . . . . .
H76 H 0.0549 0.409 0.237 0.034 Uiso 1 1 calc R U . . .
C78 C 0.1994(6) 0.4790(3) 0.3321(3) 0.0263(15) Uani 1 1 d . . . . .
H78 H 0.2132 0.5125 0.3415 0.032 Uiso 1 1 calc R U . . .
C19 C 0.8731(7) 0.3962(3) 0.7096(3) 0.039(2) Uani 1 1 d . . . . .
H19 H 0.9556 0.3987 0.7106 0.047 Uiso 1 1 calc R U . . .
C63 C 0.8035(6) 0.5898(3) 0.4020(3) 0.0254(15) Uani 1 1 d . . . . .
H63 H 0.7897 0.6229 0.3915 0.03 Uiso 1 1 calc R U . . .
C18 C 0.8218(7) 0.4177(3) 0.7500(3) 0.038(2) Uani 1 1 d . . . . .
H18 H 0.8695 0.4358 0.7773 0.046 Uiso 1 1 calc R U . . .
C59 C 0.5311(6) 0.5618(3) 0.5806(3) 0.0287(16) Uani 1 1 d . . . . .
H59 H 0.4846 0.5899 0.5842 0.034 Uiso 1 1 calc R U . . .
C39 C 0.1621(6) 0.2089(3) 0.2998(3) 0.0292(16) Uani 1 1 d . . . . .
H39 H 0.1255 0.192 0.2688 0.035 Uiso 1 1 calc R U . . .
C77 C 0.1268(6) 0.4665(3) 0.2833(3) 0.0322(18) Uani 1 1 d . . . . .
H77 H 0.0939 0.4917 0.2597 0.039 Uiso 1 1 calc R U . . .
C25 C 0.6335(7) 0.1932(3) 0.6655(3) 0.0339(18) Uani 1 1 d . . . . .
H25 H 0.6134 0.1752 0.694 0.041 Uiso 1 1 calc R U . . .
O1S O 0.4251(7) 0.4915(3) 0.2184(3) 0.0596(18) Uani 1 1 d D . . . .
H1S H 0.392(5) 0.509(3) 0.1872(16) 0.071 Uiso 1 1 d D U . . .
H2S H 0.459(9) 0.516(3) 0.245(3) 0.071 Uiso 1 1 d D U . . .

loop_
_atom_site_aniso_label
_atom_site_aniso_U_11
_atom_site_aniso_U_22
_atom_site_aniso_U_33
_atom_site_aniso_U_23
_atom_site_aniso_U_13
_atom_site_aniso_U_12
Mn1 0.0084(4) 0.0103(4) 0.0090(4) 0.0001(3) 0.0032(3) 0.0003(3)
Mn2 0.0152(5) 0.0180(5) 0.0130(4) 0.0012(4) 0.0045(4) 0.0004(4)
Cl1 0.0274(8) 0.0188(8) 0.0157(7) 0.0015(6) 0.0081(6) 0.0012(6)
P3 0.0090(7) 0.0133(7) 0.0099(7) -0.0010(6) 0.0025(5) 0.0002(6)
P1 0.0106(7) 0.0138(7) 0.0096(7) -0.0001(6) 0.0029(6) -0.0020(6)
P6 0.0095(7) 0.0107(7) 0.0159(8) 0.0002(6) 0.0029(6) 0.0000(6)
P2 0.0108(7) 0.0162(8) 0.0100(7) 0.0010(6) 0.0020(6) -0.0008(6)
Cl3 0.0203(8) 0.0239(8) 0.0261(9) 0.0074(7) 0.0025(6) 0.0031(7)
P5 0.0086(7) 0.0109(7) 0.0125(7) 0.0008(6) 0.0034(6) -0.0011(6)
Cl4 0.0181(7) 0.0264(8) 0.0245(8) -0.0071(7) 0.0110(6) -0.0061(6)
P4 0.0098(7) 0.0115(7) 0.0115(7) -0.0006(6) 0.0027(6) 0.0018(6)
Cl2 0.0267(8) 0.0248(8) 0.0168(8) -0.0021(6) 0.0041(6) -0.0022(7)
O3 0.0080(19) 0.014(2) 0.013(2) 0.0006(16) 0.0018(15) 0.0009(16)
O2 0.016(2) 0.019(2) 0.010(2) -0.0015(17) 0.0019(16) 0.0014(18)
O1 0.016(2) 0.011(2) 0.0099(19) 0.0002(16) 0.0017(16) -0.0027(16)
O5 0.012(2) 0.012(2) 0.013(2) -0.0002(16) 0.0034(16) 0.0001(16)
O4 0.013(2) 0.013(2) 0.011(2) -0.0025(16) 0.0033(16) 0.0011(17)
O6 0.009(2) 0.013(2) 0.018(2) -0.0019(17) 0.0048(17) -0.0003(16)
C28 0.011(3) 0.020(3) 0.023(3) 0.008(3) 0.005(2) 0.003(3)
C10 0.020(3) 0.023(3) 0.010(3) -0.005(3) 0.004(2) -0.003(3)
C46 0.017(3) 0.018(3) 0.021(3) 0.000(3) 0.007(3) -0.001(3)
C21 0.016(3) 0.010(3) 0.019(3) 0.001(2) 0.000(2) 0.002(2)
C27 0.015(3) 0.014(3) 0.009(3) -0.001(2) 0.003(2) 0.001(2)
C9 0.010(3) 0.020(3) 0.011(3) 0.001(2) -0.002(2) -0.007(2)
C4 0.017(3) 0.011(3) 0.019(3) -0.001(2) 0.004(2) -0.001(2)
C54 0.012(3) 0.021(3) 0.017(3) 0.000(3) 0.003(2) -0.003(3)
C55 0.014(3) 0.023(3) 0.010(3) -0.002(2) 0.004(2) -0.007(3)
C42 0.015(3) 0.018(3) 0.019(3) -0.004(3) 0.004(2) -0.001(3)
C68 0.013(3) 0.013(3) 0.042(4) 0.002(3) 0.005(3) 0.001(3)
C29 0.010(3) 0.025(3) 0.015(3) 0.001(3) 0.000(2) 0.002(3)
C53 0.007(3) 0.008(3) 0.017(3) 0.002(2) 0.002(2) -0.004(2)
C2 0.014(3) 0.028(4) 0.017(3) -0.002(3) 0.004(2) 0.003(3)
C56 0.023(3) 0.021(3) 0.017(3) -0.002(3) 0.004(3) -0.001(3)
C1 0.014(3) 0.016(3) 0.007(3) -0.001(2) 0.006(2) -0.002(2)
C11 0.022(3) 0.030(4) 0.012(3) 0.004(3) 0.004(3) -0.012(3)
C35 0.011(3) 0.013(3) 0.013(3) 0.001(2) 0.002(2) -0.004(2)
C74 0.014(3) 0.024(3) 0.017(3) 0.002(3) 0.004(2) 0.002(3)
C45 0.022(3) 0.031(4) 0.015(3) -0.003(3) 0.010(3) 0.000(3)
C30 0.020(3) 0.021(3) 0.018(3) -0.001(3) 0.003(3) 0.012(3)
C47 0.006(3) 0.015(3) 0.022(3) 0.000(2) 0.006(2) 0.000(2)
C73 0.010(3) 0.022(3) 0.015(3) 0.003(3) 0.001(2) -0.002(2)
C72 0.018(3) 0.018(3) 0.030(4) -0.001(3) 0.007(3) 0.000(3)
C34 0.013(3) 0.020(3) 0.019(3) 0.000(3) 0.003(2) 0.001(3)
C38 0.016(3) 0.032(4) 0.023(4) 0.000(3) 0.002(3) -0.007(3)
C67 0.010(3) 0.015(3) 0.027(4) -0.006(3) 0.003(3) 0.002(2)
C14 0.015(3) 0.024(3) 0.017(3) 0.000(3) 0.007(3) -0.003(3)
C41 0.012(3) 0.020(3) 0.010(3) -0.001(2) 0.003(2) -0.002(2)
C3 0.012(3) 0.015(3) 0.018(3) 0.001(2) 0.007(2) -0.003(2)
C65 0.013(3) 0.038(4) 0.039(4) -0.001(3) 0.013(3) -0.005(3)
C66 0.018(3) 0.017(3) 0.027(4) 0.005(3) 0.005(3) -0.001(3)
C15 0.015(3) 0.023(3) 0.007(3) 0.001(2) -0.001(2) -0.003(3)
C44 0.019(3) 0.030(4) 0.021(3) 0.004(3) 0.010(3) -0.005(3)
C61 0.013(3) 0.018(3) 0.009(3) 0.000(2) 0.003(2) -0.002(2)
C23 0.023(3) 0.025(4) 0.032(4) 0.002(3) 0.004(3) 0.008(3)
C6 0.011(3) 0.013(3) 0.043(4) -0.002(3) 0.004(3) -0.001(2)
C70 0.024(4) 0.027(4) 0.056(5) -0.017(4) 0.014(4) 0.005(3)
C48 0.013(3) 0.016(3) 0.018(3) 0.002(2) 0.006(2) -0.003(2)
C43 0.020(3) 0.021(3) 0.027(4) 0.004(3) 0.003(3) -0.001(3)
C49 0.016(3) 0.015(3) 0.030(4) -0.001(3) 0.006(3) 0.002(3)
C52 0.016(3) 0.021(3) 0.010(3) 0.001(2) 0.002(2) 0.005(3)
C64 0.021(3) 0.027(4) 0.024(4) 0.003(3) 0.008(3) -0.008(3)
C22 0.014(3) 0.021(3) 0.025(4) 0.004(3) 0.001(3) -0.002(3)
C16 0.020(3) 0.034(4) 0.017(3) -0.004(3) 0.004(3) -0.006(3)
C37 0.017(3) 0.022(3) 0.028(4) -0.004(3) 0.011(3) -0.002(3)
C26 0.031(4) 0.037(4) 0.018(3) 0.004(3) 0.004(3) -0.003(3)
C69 0.024(4) 0.014(3) 0.070(6) -0.004(4) 0.006(4) 0.008(3)
C13 0.021(3) 0.020(3) 0.030(4) -0.003(3) 0.009(3) -0.004(3)
C36 0.020(3) 0.017(3) 0.012(3) -0.003(2) -0.001(2) -0.001(3)
C40 0.026(4) 0.045(4) 0.011(3) -0.007(3) 0.009(3) -0.010(3)
C8 0.020(3) 0.027(4) 0.017(3) 0.001(3) 0.005(3) -0.006(3)
C7 0.019(3) 0.024(4) 0.034(4) -0.009(3) 0.010(3) -0.003(3)
C60 0.019(3) 0.015(3) 0.025(3) -0.004(3) 0.005(3) -0.006(3)
C50 0.012(3) 0.013(3) 0.041(4) 0.009(3) 0.000(3) 0.002(2)
C57 0.052(5) 0.020(4) 0.019(4) 0.002(3) 0.007(3) -0.007(3)
C20 0.019(3) 0.044(4) 0.022(4) -0.008(3) 0.003(3) -0.002(3)
C31 0.023(4) 0.045(4) 0.014(3) -0.007(3) 0.006(3) 0.008(3)
C5 0.017(3) 0.018(3) 0.028(4) 0.006(3) -0.003(3) -0.003(3)
C58 0.048(5) 0.022(4) 0.028(4) -0.008(3) 0.020(3) -0.014(3)
C32 0.022(3) 0.050(5) 0.012(3) 0.008(3) 0.005(3) 0.000(3)
C17 0.031(4) 0.040(4) 0.017(3) -0.006(3) 0.004(3) -0.001(3)
C62 0.015(3) 0.021(3) 0.029(4) 0.004(3) 0.005(3) 0.002(3)
C24 0.027(4) 0.019(3) 0.036(4) 0.005(3) -0.010(3) 0.001(3)
C33 0.022(3) 0.025(4) 0.023(4) 0.009(3) 0.002(3) 0.001(3)
C71 0.025(4) 0.039(4) 0.037(4) -0.004(3) 0.016(3) 0.004(3)
C12 0.017(3) 0.019(3) 0.032(4) 0.006(3) -0.004(3) -0.005(3)
C51 0.016(3) 0.025(4) 0.023(3) 0.005(3) -0.002(3) -0.002(3)
C75 0.021(3) 0.033(4) 0.024(4) -0.006(3) 0.000(3) 0.000(3)
C76 0.014(3) 0.043(4) 0.025(4) 0.002(3) -0.001(3) -0.005(3)
C78 0.017(3) 0.027(4) 0.033(4) 0.007(3) -0.002(3) -0.003(3)
C19 0.017(4) 0.069(6) 0.031(4) -0.009(4) 0.004(3) -0.014(4)
C63 0.022(3) 0.020(3) 0.035(4) 0.010(3) 0.005(3) -0.006(3)
C18 0.034(4) 0.063(6) 0.015(3) -0.007(4) -0.002(3) -0.021(4)
C59 0.020(3) 0.027(4) 0.042(4) -0.013(3) 0.015(3) -0.007(3)
C39 0.027(4) 0.038(4) 0.021(4) -0.010(3) 0.000(3) -0.014(3)
C77 0.022(4) 0.048(5) 0.023(4) 0.022(3) -0.004(3) -0.009(3)
C25 0.045(5) 0.032(4) 0.023(4) 0.020(3) 0.002(3) -0.004(4)
O1S 0.071(5) 0.064(4) 0.044(4) -0.001(3) 0.011(3) 0.029(4)


#----------------------------------------------------------------------------#
#                   MOLECULAR GEOMETRY                                       #
#----------------------------------------------------------------------------#

_geom_special_details            
;
 All esds (except the esd in the dihedral angle between two l.s. planes)
 are estimated using the full covariance matrix.  The cell esds are taken
 into account individually in the estimation of esds in distances, angles
 and torsion angles; correlations between esds in cell parameters are only
 used when they are defined by crystal symmetry.  An approximate (isotropic)
 treatment of cell esds is used for estimating esds involving l.s. planes.
;
loop_
_geom_bond_atom_site_label_1
_geom_bond_atom_site_label_2
_geom_bond_distance
_geom_bond_site_symmetry_2
_geom_bond_publ_flag
Mn1 O2 2.159(4) . ?
Mn1 O4 2.165(4) . ?
Mn1 O5 2.185(4) . ?
Mn1 O6 2.199(4) . ?
Mn1 O3 2.219(4) . ?
Mn1 O1 2.222(4) . ?
Mn2 Cl2 2.3574(18) . ?
Mn2 Cl3 2.3674(18) . ?
Mn2 Cl4 2.3677(17) . ?
Mn2 Cl1 2.3689(17) . ?
P3 O3 1.499(4) . ?
P3 C29 1.796(6) . ?
P3 C35 1.806(6) . ?
P3 C27 1.828(6) . ?
P1 O1 1.505(4) . ?
P1 C9 1.811(6) . ?
P1 C3 1.817(6) . ?
P1 C1 1.829(6) . ?
P6 O6 1.496(4) . ?
P6 C67 1.800(6) . ?
P6 C73 1.801(6) . ?
P6 C53 1.832(5) . ?
P2 O2 1.495(4) . ?
P2 C15 1.794(6) . ?
P2 C21 1.801(6) . ?
P2 C1 1.824(6) . ?
P5 O5 1.509(4) . ?
P5 C55 1.792(6) . ?
P5 C61 1.808(6) . ?
P5 C53 1.815(6) . ?
P4 O4 1.502(4) . ?
P4 C41 1.802(6) . ?
P4 C47 1.806(6) . ?
P4 C27 1.824(6) . ?
C28 C27 1.545(8) . ?
C10 C11 1.375(9) . ?
C10 C9 1.393(8) . ?
C46 C45 1.382(9) . ?
C46 C41 1.387(8) . ?
C21 C22 1.376(9) . ?
C21 C26 1.398(9) . ?
C9 C14 1.376(9) . ?
C4 C3 1.384(9) . ?
C4 C5 1.394(9) . ?
C54 C53 1.551(8) . ?
C55 C56 1.380(9) . ?
C55 C60 1.395(9) . ?
C42 C43 1.375(9) . ?
C42 C41 1.385(9) . ?
C68 C67 1.382(9) . ?
C68 C69 1.402(10) . ?
C29 C30 1.392(9) . ?
C29 C34 1.401(9) . ?
C2 C1 1.554(8) . ?
C56 C57 1.374(9) . ?
C11 C12 1.394(10) . ?
C35 C40 1.378(9) . ?
C35 C36 1.390(8) . ?
C74 C73 1.384(9) . ?
C74 C75 1.389(9) . ?
C45 C44 1.386(10) . ?
C30 C31 1.376(9) . ?
C47 C52 1.392(8) . ?
C47 C48 1.393(8) . ?
C73 C78 1.387(9) . ?
C72 C71 1.397(9) . ?
C72 C67 1.404(9) . ?
C34 C33 1.380(9) . ?
C38 C39 1.361(10) . ?
C38 C37 1.372(9) . ?
C14 C13 1.396(9) . ?
C3 C8 1.376(9) . ?
C65 C66 1.381(9) . ?
C65 C64 1.386(10) . ?
C66 C61 1.394(9) . ?
C15 C20 1.394(9) . ?
C15 C16 1.398(9) . ?
C44 C43 1.389(9) . ?
C61 C62 1.384(9) . ?
C23 C24 1.387(10) . ?
C23 C22 1.398(9) . ?
C6 C5 1.383(10) . ?
C6 C7 1.387(10) . ?
C70 C69 1.376(12) . ?
C70 C71 1.375(11) . ?
C48 C49 1.379(9) . ?
C49 C50 1.386(9) . ?
C52 C51 1.389(9) . ?
C64 C63 1.382(10) . ?
C16 C17 1.384(9) . ?
C37 C36 1.390(9) . ?
C26 C25 1.371(11) . ?
C13 C12 1.383(9) . ?
C40 C39 1.394(10) . ?
C8 C7 1.368(10) . ?
C60 C59 1.392(9) . ?
C50 C51 1.384(9) . ?
C57 C58 1.394(11) . ?
C20 C19 1.369(10) . ?
C31 C32 1.385(11) . ?
C58 C59 1.362(11) . ?
C32 C33 1.383(10) . ?
C17 C18 1.371(11) . ?
C62 C63 1.385(9) . ?
C24 C25 1.402(11) . ?
C75 C76 1.395(10) . ?
C76 C77 1.377(11) . ?
C78 C77 1.387(10) . ?
C19 C18 1.389(11) . ?

loop_
_geom_angle_atom_site_label_1
_geom_angle_atom_site_label_2
_geom_angle_atom_site_label_3
_geom_angle
_geom_angle_site_symmetry_1
_geom_angle_site_symmetry_3
_geom_angle_publ_flag
O2 Mn1 O4 84.87(15) . . ?
O2 Mn1 O5 87.69(15) . . ?
O4 Mn1 O5 87.50(15) . . ?
O2 Mn1 O6 109.48(15) . . ?
O4 Mn1 O6 163.46(15) . . ?
O5 Mn1 O6 85.00(15) . . ?
O2 Mn1 O3 161.47(16) . . ?
O4 Mn1 O3 81.08(14) . . ?
O5 Mn1 O3 103.62(15) . . ?
O6 Mn1 O3 86.39(15) . . ?
O2 Mn1 O1 81.84(15) . . ?
O4 Mn1 O1 108.37(15) . . ?
O5 Mn1 O1 159.98(15) . . ?
O6 Mn1 O1 82.50(15) . . ?
O3 Mn1 O1 91.16(14) . . ?
Cl2 Mn2 Cl3 114.20(7) . . ?
Cl2 Mn2 Cl4 111.89(6) . . ?
Cl3 Mn2 Cl4 105.85(7) . . ?
Cl2 Mn2 Cl1 108.65(6) . . ?
Cl3 Mn2 Cl1 104.24(6) . . ?
Cl4 Mn2 Cl1 111.79(6) . . ?
O3 P3 C29 113.6(3) . . ?
O3 P3 C35 110.6(3) . . ?
C29 P3 C35 105.4(3) . . ?
O3 P3 C27 109.6(2) . . ?
C29 P3 C27 108.8(3) . . ?
C35 P3 C27 108.6(3) . . ?
O1 P1 C9 109.2(3) . . ?
O1 P1 C3 112.8(3) . . ?
C9 P1 C3 107.4(3) . . ?
O1 P1 C1 111.6(2) . . ?
C9 P1 C1 110.9(3) . . ?
C3 P1 C1 104.8(3) . . ?
O6 P6 C67 112.0(3) . . ?
O6 P6 C73 112.5(3) . . ?
C67 P6 C73 106.2(3) . . ?
O6 P6 C53 110.1(2) . . ?
C67 P6 C53 109.4(3) . . ?
C73 P6 C53 106.5(3) . . ?
O2 P2 C15 111.0(3) . . ?
O2 P2 C21 111.6(3) . . ?
C15 P2 C21 107.3(3) . . ?
O2 P2 C1 110.9(2) . . ?
C15 P2 C1 107.9(3) . . ?
C21 P2 C1 107.9(3) . . ?
O5 P5 C55 111.0(3) . . ?
O5 P5 C61 111.3(3) . . ?
C55 P5 C61 107.5(3) . . ?
O5 P5 C53 110.1(2) . . ?
C55 P5 C53 112.3(3) . . ?
C61 P5 C53 104.3(3) . . ?
O4 P4 C41 112.8(3) . . ?
O4 P4 C47 109.6(3) . . ?
C41 P4 C47 109.2(3) . . ?
O4 P4 C27 111.8(3) . . ?
C41 P4 C27 106.7(3) . . ?
C47 P4 C27 106.7(3) . . ?
P3 O3 Mn1 139.9(2) . . ?
P2 O2 Mn1 135.5(3) . . ?
P1 O1 Mn1 136.6(2) . . ?
P5 O5 Mn1 130.1(2) . . ?
P4 O4 Mn1 134.5(2) . . ?
P6 O6 Mn1 138.1(2) . . ?
C11 C10 C9 120.5(6) . . ?
C45 C46 C41 120.1(6) . . ?
C22 C21 C26 120.5(6) . . ?
C22 C21 P2 118.9(5) . . ?
C26 C21 P2 120.5(5) . . ?
C28 C27 P4 108.7(4) . . ?
C28 C27 P3 111.2(4) . . ?
P4 C27 P3 108.6(3) . . ?
C14 C9 C10 118.9(6) . . ?
C14 C9 P1 117.8(5) . . ?
C10 C9 P1 123.2(5) . . ?
C3 C4 C5 119.5(6) . . ?
C56 C55 C60 119.0(6) . . ?
C56 C55 P5 118.3(5) . . ?
C60 C55 P5 122.7(5) . . ?
C43 C42 C41 119.5(6) . . ?
C67 C68 C69 119.7(7) . . ?
C30 C29 C34 119.6(6) . . ?
C30 C29 P3 122.6(5) . . ?
C34 C29 P3 117.8(5) . . ?
C54 C53 P5 106.4(4) . . ?
C54 C53 P6 110.2(4) . . ?
P5 C53 P6 111.7(3) . . ?
C57 C56 C55 121.3(7) . . ?
C2 C1 P2 107.2(4) . . ?
C2 C1 P1 111.2(4) . . ?
P2 C1 P1 108.3(3) . . ?
C10 C11 C12 120.7(6) . . ?
C40 C35 C36 119.2(6) . . ?
C40 C35 P3 123.6(5) . . ?
C36 C35 P3 117.0(4) . . ?
C73 C74 C75 120.3(6) . . ?
C46 C45 C44 119.5(6) . . ?
C31 C30 C29 120.2(6) . . ?
C52 C47 C48 120.4(5) . . ?
C52 C47 P4 116.7(5) . . ?
C48 C47 P4 122.9(5) . . ?
C74 C73 C78 119.9(6) . . ?
C74 C73 P6 118.0(5) . . ?
C78 C73 P6 122.0(5) . . ?
C71 C72 C67 120.1(6) . . ?
C33 C34 C29 119.4(6) . . ?
C39 C38 C37 120.3(6) . . ?
C68 C67 C72 119.9(6) . . ?
C68 C67 P6 123.2(5) . . ?
C72 C67 P6 116.8(5) . . ?
C9 C14 C13 121.1(6) . . ?
C42 C41 C46 120.3(6) . . ?
C42 C41 P4 118.6(5) . . ?
C46 C41 P4 120.9(5) . . ?
C8 C3 C4 120.1(6) . . ?
C8 C3 P1 121.9(5) . . ?
C4 C3 P1 118.0(5) . . ?
C66 C65 C64 120.0(6) . . ?
C65 C66 C61 120.1(6) . . ?
C20 C15 C16 118.9(6) . . ?
C20 C15 P2 115.1(5) . . ?
C16 C15 P2 126.0(5) . . ?
C45 C44 C43 120.1(6) . . ?
C62 C61 C66 119.6(6) . . ?
C62 C61 P5 121.7(5) . . ?
C66 C61 P5 118.8(5) . . ?
C24 C23 C22 119.7(7) . . ?
C5 C6 C7 119.7(6) . . ?
C69 C70 C71 121.8(7) . . ?
C49 C48 C47 119.1(6) . . ?
C42 C43 C44 120.4(6) . . ?
C48 C49 C50 120.9(6) . . ?
C51 C52 C47 119.6(6) . . ?
C63 C64 C65 120.1(6) . . ?
C21 C22 C23 120.1(6) . . ?
C17 C16 C15 119.4(6) . . ?
C38 C37 C36 119.9(6) . . ?
C25 C26 C21 119.4(7) . . ?
C70 C69 C68 119.6(7) . . ?
C12 C13 C14 119.8(6) . . ?
C35 C36 C37 120.2(6) . . ?
C35 C40 C39 119.9(6) . . ?
C7 C8 C3 120.5(6) . . ?
C8 C7 C6 120.2(6) . . ?
C59 C60 C55 119.6(6) . . ?
C51 C50 C49 120.0(6) . . ?
C56 C57 C58 119.4(7) . . ?
C19 C20 C15 121.2(7) . . ?
C30 C31 C32 120.3(6) . . ?
C6 C5 C4 120.0(6) . . ?
C59 C58 C57 120.0(7) . . ?
C31 C32 C33 119.8(6) . . ?
C18 C17 C16 120.9(7) . . ?
C61 C62 C63 120.2(6) . . ?
C23 C24 C25 119.6(6) . . ?
C34 C33 C32 120.7(6) . . ?
C70 C71 C72 118.9(7) . . ?
C13 C12 C11 119.1(6) . . ?
C50 C51 C52 120.0(6) . . ?
C74 C75 C76 119.6(7) . . ?
C77 C76 C75 119.9(6) . . ?
C77 C78 C73 119.8(7) . . ?
C20 C19 C18 119.5(7) . . ?
C64 C63 C62 120.0(6) . . ?
C17 C18 C19 120.1(7) . . ?
C58 C59 C60 120.7(7) . . ?
C38 C39 C40 120.5(6) . . ?
C76 C77 C78 120.4(7) . . ?
C26 C25 C24 120.7(7) . . ?

_shelx_res_file                  
;
 
    shelx.res created by SHELXL-2014/7
 
TITL SC_AH091_dry_100K_0m_a.res in Cc
CELL  0.71073  11.2956  26.7171  25.3047   90.000  100.865   90.000
ZERR     4.00   0.0008   0.0018   0.0017    0.000    0.002    0.000
LATT  -7
SYMM    X, - Y, 1/2 + Z
SFAC  C    H    CL   MN   O    P
UNIT  312 296 16 8 28 24
MERG   2
DFIX 0.95 H1S O1S
DFIX 0.95 H2S O1S
DFIX 1.5 H1S H2S
DFIX 2.78 H1S Cl2
OMIT 0 10 0
FMAP   2
PLAN   70
ACTA
BOND
LIST   4
L.S.  20
TEMP    23.00
WGHT    0.028700   29.674099
FVAR       0.20336
MN1   4    0.544983    0.356347    0.473358    11.00000    0.00839    0.01033 =
         0.00905    0.00006    0.00324    0.00031
MN2   4    0.264382    0.614728    0.261462    11.00000    0.01521    0.01800 =
         0.01300    0.00118    0.00453    0.00043
CL1   3    0.329522    0.691055    0.228807    11.00000    0.02743    0.01885 =
         0.01571    0.00149    0.00809    0.00117
P3    6    0.475037    0.285760    0.354997    11.00000    0.00901    0.01327 =
         0.00989   -0.00103    0.00255    0.00021
P1    6    0.352533    0.305781    0.551340    11.00000    0.01055    0.01382 =
         0.00955   -0.00010    0.00288   -0.00205
P6    6    0.354665    0.455183    0.428446    11.00000    0.00954    0.01073 =
         0.01590    0.00022    0.00291    0.00001
P2    6    0.596481    0.335137    0.607906    11.00000    0.01083    0.01621 =
         0.00998    0.00096    0.00198   -0.00078
CL3   3    0.439548    0.581831    0.316813    11.00000    0.02031    0.02391 =
         0.02607    0.00740    0.00246    0.00313
P5    6    0.621000    0.476694    0.459954    11.00000    0.00860    0.01089 =
         0.01254    0.00078    0.00342   -0.00112
CL4   3    0.124434    0.628120    0.318905    11.00000    0.01811    0.02636 =
         0.02445   -0.00712    0.01098   -0.00608
P4    6    0.724388    0.278462    0.417637    11.00000    0.00982    0.01149 =
         0.01151   -0.00059    0.00269    0.00184
CL2   3    0.183782    0.563667    0.187418    11.00000    0.02665    0.02481 =
         0.01679   -0.00214    0.00414   -0.00221
O3    5    0.478038    0.331669    0.389306    11.00000    0.00804    0.01424 =
         0.01269    0.00064    0.00181    0.00087
O2    5    0.628711    0.355521    0.557425    11.00000    0.01624    0.01891 =
         0.00969   -0.00152    0.00195    0.00143
O1    5    0.412576    0.307393    0.503101    11.00000    0.01564    0.01052 =
         0.00991    0.00020    0.00167   -0.00272
O5    5    0.654773    0.421988    0.464295    11.00000    0.01234    0.01201 =
         0.01258   -0.00024    0.00343    0.00007
O4    5    0.697131    0.310918    0.462303    11.00000    0.01318    0.01325 =
         0.01146   -0.00251    0.00333    0.00109
O6    5    0.393010    0.409176    0.460851    11.00000    0.00921    0.01265 =
         0.01847   -0.00194    0.00482   -0.00027
C28   1    0.550360    0.209951    0.429367    11.00000    0.01129    0.01993 =
         0.02333    0.00843    0.00540    0.00251
AFIX  33
H28A  2    0.481152    0.190752    0.413158    11.00000   -1.50000
H28B  2    0.614045    0.187723    0.445168    11.00000   -1.50000
H28C  2    0.529406    0.231246    0.456748    11.00000   -1.50000
AFIX   0
C10   1    0.295584    0.227324    0.617161    11.00000    0.02036    0.02346 =
         0.01038   -0.00503    0.00404   -0.00306
AFIX  43
H10   2    0.275877    0.251826    0.640138    11.00000   -1.20000
AFIX   0
C46   1    0.811594    0.290030    0.322672    11.00000    0.01668    0.01846 =
         0.02082   -0.00012    0.00660   -0.00073
AFIX  43
H46   2    0.820097    0.255403    0.322964    11.00000   -1.20000
AFIX   0
C21   1    0.632624    0.269616    0.616288    11.00000    0.01637    0.00976 =
         0.01914    0.00073   -0.00006    0.00218
C27   1    0.592964    0.242346    0.385964    11.00000    0.01472    0.01406 =
         0.00896   -0.00130    0.00259    0.00128
AFIX  13
H27   2    0.615056    0.220575    0.358197    11.00000   -1.20000
AFIX   0
C9    1    0.338081    0.241245    0.571063    11.00000    0.01024    0.01986 =
         0.01110    0.00067   -0.00182   -0.00699
C4    1    0.150268    0.343252    0.485290    11.00000    0.01654    0.01056 =
         0.01867   -0.00115    0.00431   -0.00107
AFIX  43
H4    2    0.191924    0.336520    0.457703    11.00000   -1.20000
AFIX   0
C54   1    0.512138    0.462015    0.356573    11.00000    0.01194    0.02104 =
         0.01750   -0.00017    0.00309   -0.00339
AFIX  33
H54A  2    0.442760    0.465784    0.328410    11.00000   -1.50000
H54B  2    0.579841    0.478645    0.346456    11.00000   -1.50000
H54C  2    0.530111    0.427090    0.362268    11.00000   -1.50000
AFIX   0
C55   1    0.605623    0.501541    0.524108    11.00000    0.01416    0.02348 =
         0.00996   -0.00198    0.00424   -0.00677
C42   1    0.761820    0.365537    0.365324    11.00000    0.01454    0.01834 =
         0.01858   -0.00369    0.00419   -0.00079
AFIX  43
H42   2    0.736754    0.381543    0.393945    11.00000   -1.20000
AFIX   0
C68   1    0.262672    0.548942    0.450219    11.00000    0.01297    0.01326 =
         0.04193    0.00217    0.00456    0.00145
AFIX  43
H68   2    0.291499    0.561285    0.420689    11.00000   -1.20000
AFIX   0
C29   1    0.493916    0.298652    0.287406    11.00000    0.00966    0.02534 =
         0.01452    0.00146   -0.00029    0.00217
C53   1    0.485799    0.485487    0.409231    11.00000    0.00744    0.00820 =
         0.01719    0.00223    0.00231   -0.00435
AFIX  13
H53   2    0.469898    0.521356    0.403763    11.00000   -1.20000
AFIX   0
C2    1    0.406244    0.399087    0.599883    11.00000    0.01431    0.02790 =
         0.01734   -0.00199    0.00368    0.00284
AFIX  33
H2A   2    0.321967    0.404348    0.599381    11.00000   -1.50000
H2B   2    0.452856    0.417541    0.629145    11.00000   -1.50000
H2C   2    0.425723    0.410382    0.566535    11.00000   -1.50000
AFIX   0
C56   1    0.666627    0.478189    0.569853    11.00000    0.02336    0.02145 =
         0.01668   -0.00182    0.00430   -0.00109
AFIX  43
H56   2    0.713026    0.450025    0.566496    11.00000   -1.20000
AFIX   0
C1    1    0.435680    0.342426    0.607311    11.00000    0.01382    0.01637 =
         0.00698   -0.00149    0.00554   -0.00181
AFIX  13
H1    2    0.416549    0.330607    0.641391    11.00000   -1.20000
AFIX   0
C11   1    0.282573    0.177629    0.628929    11.00000    0.02228    0.03000 =
         0.01162    0.00361    0.00388   -0.01211
AFIX  43
H11   2    0.253956    0.168821    0.659790    11.00000   -1.20000
AFIX   0
C35   1    0.330954    0.254672    0.348307    11.00000    0.01098    0.01350 =
         0.01319    0.00099    0.00198   -0.00383
C74   1    0.227054    0.391829    0.353550    11.00000    0.01435    0.02358 =
         0.01692    0.00246    0.00369    0.00239
AFIX  43
H74   2    0.260987    0.366728    0.377071    11.00000   -1.20000
AFIX   0
C45   1    0.837830    0.317571    0.280123    11.00000    0.02151    0.03108 =
         0.01544   -0.00345    0.00974    0.00015
AFIX  43
H45   2    0.863202    0.301584    0.251564    11.00000   -1.20000
AFIX   0
C30   1    0.529531    0.262222    0.254339    11.00000    0.01974    0.02104 =
         0.01832   -0.00127    0.00332    0.01154
AFIX  43
H30   2    0.551589    0.230578    0.268069    11.00000   -1.20000
AFIX   0
C47   1    0.840082    0.233768    0.444521    11.00000    0.00578    0.01545 =
         0.02240   -0.00002    0.00647   -0.00048
C73   1    0.251426    0.441539    0.366756    11.00000    0.01006    0.02205 =
         0.01500    0.00314    0.00070   -0.00206
C72   1    0.231306    0.480313    0.507925    11.00000    0.01831    0.01801 =
         0.02988   -0.00080    0.00714    0.00019
AFIX  43
H72   2    0.240205    0.446597    0.516935    11.00000   -1.20000
AFIX   0
C34   1    0.465574    0.346830    0.267070    11.00000    0.01285    0.02018 =
         0.01869   -0.00034    0.00321    0.00146
AFIX  43
H34   2    0.444680    0.371810    0.289212    11.00000   -1.20000
AFIX   0
C38   1    0.103771    0.213161    0.341933    11.00000    0.01611    0.03215 =
         0.02340    0.00034    0.00204   -0.00750
AFIX  43
H38   2    0.027776    0.199016    0.339757    11.00000   -1.20000
AFIX   0
C67   1    0.278852    0.499151    0.464493    11.00000    0.01015    0.01469 =
         0.02749   -0.00636    0.00276    0.00188
C14   1    0.365806    0.204434    0.537385    11.00000    0.01477    0.02374 =
         0.01739    0.00016    0.00670   -0.00286
AFIX  43
H14   2    0.393021    0.213387    0.506223    11.00000   -1.20000
AFIX   0
C41   1    0.772609    0.313913    0.364941    11.00000    0.01235    0.01988 =
         0.00968   -0.00066    0.00282   -0.00239
C3    1    0.202228    0.332812    0.538145    11.00000    0.01215    0.01468 =
         0.01819    0.00063    0.00663   -0.00255
C65   1    0.931065    0.517286    0.412488    11.00000    0.01340    0.03811 =
         0.03873   -0.00086    0.01282   -0.00533
AFIX  43
H65   2    1.003144    0.501884    0.409182    11.00000   -1.20000
AFIX   0
C66   1    0.843410    0.490525    0.431677    11.00000    0.01814    0.01657 =
         0.02682    0.00475    0.00460   -0.00111
AFIX  43
H66   2    0.857059    0.457255    0.441825    11.00000   -1.20000
AFIX   0
C15   1    0.677278    0.367073    0.666028    11.00000    0.01468    0.02256 =
         0.00746    0.00112   -0.00074   -0.00323
C44   1    0.826055    0.369193    0.280322    11.00000    0.01854    0.02985 =
         0.02115    0.00391    0.01028   -0.00549
AFIX  43
H44   2    0.843380    0.387953    0.251768    11.00000   -1.20000
AFIX   0
C61   1    0.734536    0.513312    0.435852    11.00000    0.01343    0.01770 =
         0.00899   -0.00019    0.00252   -0.00177
C23   1    0.716872    0.195336    0.584603    11.00000    0.02267    0.02520 =
         0.03172    0.00168    0.00382    0.00772
AFIX  43
H23   2    0.752998    0.179300    0.559126    11.00000   -1.20000
AFIX   0
C6    1   -0.025556    0.374659    0.515038    11.00000    0.01121    0.01346 =
         0.04284   -0.00203    0.00438   -0.00143
AFIX  43
H6    2   -0.102560    0.388382    0.507439    11.00000   -1.20000
AFIX   0
C70   1    0.158391    0.561837    0.523427    11.00000    0.02406    0.02654 =
         0.05588   -0.01715    0.01426    0.00501
AFIX  43
H70   2    0.119107    0.583230    0.543445    11.00000   -1.20000
AFIX   0
C48   1    0.860475    0.190148    0.417407    11.00000    0.01348    0.01552 =
         0.01832    0.00216    0.00588   -0.00349
AFIX  43
H48   2    0.811600    0.182101    0.384669    11.00000   -1.20000
AFIX   0
C43   1    0.788428    0.392963    0.323090    11.00000    0.01963    0.02072 =
         0.02681    0.00375    0.00329   -0.00072
AFIX  43
H43   2    0.781184    0.427636    0.323164    11.00000   -1.20000
AFIX   0
C49   1    0.954102    0.159058    0.439757    11.00000    0.01551    0.01461 =
         0.02952   -0.00085    0.00608    0.00245
AFIX  43
H49   2    0.968824    0.130095    0.421657    11.00000   -1.20000
AFIX   0
C52   1    0.912306    0.245515    0.493849    11.00000    0.01645    0.02088 =
         0.01020    0.00092    0.00216    0.00451
AFIX  43
H52   2    0.898563    0.274713    0.511773    11.00000   -1.20000
AFIX   0
C64   1    0.911534    0.567104    0.398166    11.00000    0.02086    0.02741 =
         0.02417    0.00317    0.00809   -0.00757
AFIX  43
H64   2    0.971227    0.585310    0.385971    11.00000   -1.20000
AFIX   0
C22   1    0.687896    0.246177    0.579022    11.00000    0.01359    0.02075 =
         0.02512    0.00378    0.00139   -0.00180
AFIX  43
H22   2    0.705995    0.264167    0.550098    11.00000   -1.20000
AFIX   0
C16   1    0.627130    0.387496    0.707668    11.00000    0.01969    0.03358 =
         0.01660   -0.00446    0.00393   -0.00565
AFIX  43
H16   2    0.544905    0.384618    0.707243    11.00000   -1.20000
AFIX   0
C37   1    0.156459    0.238252    0.387640    11.00000    0.01673    0.02222 =
         0.02783   -0.00384    0.01054   -0.00165
AFIX  43
H37   2    0.115952    0.241374    0.416239    11.00000   -1.20000
AFIX   0
C26   1    0.606191    0.243149    0.660282    11.00000    0.03074    0.03674 =
         0.01766    0.00380    0.00422   -0.00291
AFIX  43
H26   2    0.570369    0.259296    0.685789    11.00000   -1.20000
AFIX   0
C69   1    0.202606    0.580763    0.480458    11.00000    0.02402    0.01356 =
         0.07039   -0.00380    0.00582    0.00798
AFIX  43
H69   2    0.192702    0.614466    0.471526    11.00000   -1.20000
AFIX   0
C13   1    0.353774    0.153879    0.549201    11.00000    0.02129    0.01966 =
         0.03001   -0.00267    0.00943   -0.00381
AFIX  43
H13   2    0.373902    0.129410    0.526289    11.00000   -1.20000
AFIX   0
C36   1    0.270554    0.259009    0.391119    11.00000    0.01974    0.01653 =
         0.01201   -0.00304   -0.00073   -0.00105
AFIX  43
H36   2    0.306542    0.275840    0.422183    11.00000   -1.20000
AFIX   0
C40   1    0.276493    0.229559    0.302569    11.00000    0.02610    0.04543 =
         0.01110   -0.00737    0.00901   -0.01041
AFIX  43
H40   2    0.315947    0.226424    0.273630    11.00000   -1.20000
AFIX   0
C8    1    0.141347    0.343779    0.578981    11.00000    0.02009    0.02668 =
         0.01726    0.00106    0.00458   -0.00631
AFIX  43
H8    2    0.176861    0.336802    0.614435    11.00000   -1.20000
AFIX   0
C7    1    0.029013    0.364861    0.567845    11.00000    0.01938    0.02444 =
         0.03352   -0.00912    0.00956   -0.00316
AFIX  43
H7    2   -0.010859    0.372642    0.595758    11.00000   -1.20000
AFIX   0
C60   1    0.537896    0.544269    0.529463    11.00000    0.01927    0.01450 =
         0.02473   -0.00358    0.00493   -0.00587
AFIX  43
H60   2    0.497521    0.560910    0.499071    11.00000   -1.20000
AFIX   0
C50   1    1.026535    0.170429    0.488852    11.00000    0.01162    0.01282 =
         0.04099    0.00935    0.00032    0.00215
AFIX  43
H50   2    1.089539    0.149215    0.503437    11.00000   -1.20000
AFIX   0
C57   1    0.660173    0.495728    0.620276    11.00000    0.05156    0.02023 =
         0.01899    0.00156    0.00683   -0.00688
AFIX  43
H57   2    0.700944    0.479311    0.650740    11.00000   -1.20000
AFIX   0
C20   1    0.801057    0.371420    0.668217    11.00000    0.01943    0.04404 =
         0.02246   -0.00765    0.00310   -0.00170
AFIX  43
H20   2    0.835370    0.357211    0.641115    11.00000   -1.20000
AFIX   0
C31   1    0.532200    0.272894    0.201364    11.00000    0.02276    0.04486 =
         0.01378   -0.00713    0.00635    0.00786
AFIX  43
H31   2    0.553723    0.248129    0.179133    11.00000   -1.20000
AFIX   0
C5    1    0.035006    0.363939    0.473738    11.00000    0.01664    0.01774 =
         0.02809    0.00600   -0.00303   -0.00261
AFIX  43
H5    2   -0.001145    0.370528    0.438274    11.00000   -1.20000
AFIX   0
C58   1    0.591973    0.538353    0.625384    11.00000    0.04766    0.02237 =
         0.02759   -0.00787    0.01980   -0.01353
AFIX  43
H58   2    0.588013    0.550748    0.659349    11.00000   -1.20000
AFIX   0
C32   1    0.502971    0.320351    0.181035    11.00000    0.02193    0.04991 =
         0.01186    0.00841    0.00481    0.00007
AFIX  43
H32   2    0.506222    0.327627    0.145397    11.00000   -1.20000
AFIX   0
C17   1    0.700983    0.412035    0.749525    11.00000    0.03081    0.04006 =
         0.01679   -0.00561    0.00385   -0.00060
AFIX  43
H17   2    0.668212    0.424889    0.777754    11.00000   -1.20000
AFIX   0
C62   1    0.715649    0.563042    0.421419    11.00000    0.01453    0.02068 =
         0.02916    0.00403    0.00548    0.00203
AFIX  43
H62   2    0.643767    0.578584    0.424777    11.00000   -1.20000
AFIX   0
C24   1    0.691480    0.168943    0.628315    11.00000    0.02719    0.01853 =
         0.03554    0.00452   -0.00986    0.00078
AFIX  43
H24   2    0.712755    0.135380    0.632932    11.00000   -1.20000
AFIX   0
C33   1    0.468934    0.356897    0.213873    11.00000    0.02243    0.02528 =
         0.02302    0.00870    0.00185    0.00135
AFIX  43
H33   2    0.448089    0.388589    0.199971    11.00000   -1.20000
AFIX   0
C71   1    0.170679    0.512148    0.537603    11.00000    0.02516    0.03934 =
         0.03660   -0.00419    0.01599    0.00376
AFIX  43
H71   2    0.139137    0.499951    0.566472    11.00000   -1.20000
AFIX   0
C12   1    0.311814    0.140288    0.595100    11.00000    0.01698    0.01922 =
         0.03211    0.00572   -0.00413   -0.00488
AFIX  43
H12   2    0.303224    0.106705    0.603283    11.00000   -1.20000
AFIX   0
C51   1    1.005034    0.213365    0.516144    11.00000    0.01555    0.02455 =
         0.02288    0.00460   -0.00207   -0.00249
AFIX  43
H51   2    1.052634    0.220697    0.549396    11.00000   -1.20000
AFIX   0
C75   1    0.152121    0.379300    0.305309    11.00000    0.02091    0.03296 =
         0.02447   -0.00569    0.00047    0.00018
AFIX  43
H75   2    0.134618    0.345926    0.296752    11.00000   -1.20000
AFIX   0
C76   1    0.103294    0.417103    0.269780    11.00000    0.01406    0.04262 =
         0.02539    0.00190   -0.00066   -0.00485
AFIX  43
H76   2    0.054879    0.408951    0.236963    11.00000   -1.20000
AFIX   0
C78   1    0.199431    0.479021    0.332084    11.00000    0.01674    0.02713 =
         0.03257    0.00729   -0.00170   -0.00264
AFIX  43
H78   2    0.213195    0.512458    0.341488    11.00000   -1.20000
AFIX   0
C19   1    0.873054    0.396242    0.709568    11.00000    0.01650    0.06887 =
         0.03139   -0.00898    0.00410   -0.01373
AFIX  43
H19   2    0.955581    0.398740    0.710604    11.00000   -1.20000
AFIX   0
C63   1    0.803471    0.589753    0.401984    11.00000    0.02190    0.01957 =
         0.03463    0.01018    0.00515   -0.00554
AFIX  43
H63   2    0.789704    0.622935    0.391504    11.00000   -1.20000
AFIX   0
C18   1    0.821814    0.417662    0.749959    11.00000    0.03416    0.06274 =
         0.01459   -0.00710   -0.00219   -0.02121
AFIX  43
H18   2    0.869523    0.435837    0.777320    11.00000   -1.20000
AFIX   0
C59   1    0.531143    0.561835    0.580603    11.00000    0.02043    0.02747 =
         0.04157   -0.01308    0.01457   -0.00676
AFIX  43
H59   2    0.484619    0.589896    0.584238    11.00000   -1.20000
AFIX   0
C39   1    0.162141    0.208860    0.299751    11.00000    0.02714    0.03817 =
         0.02077   -0.00991    0.00047   -0.01448
AFIX  43
H39   2    0.125491    0.191992    0.268822    11.00000   -1.20000
AFIX   0
C77   1    0.126849    0.466510    0.283346    11.00000    0.02240    0.04763 =
         0.02329    0.02161   -0.00380   -0.00900
AFIX  43
H77   2    0.093867    0.491653    0.259668    11.00000   -1.20000
AFIX   0
C25   1    0.633532    0.193169    0.665509    11.00000    0.04459    0.03222 =
         0.02323    0.01981    0.00197   -0.00365
AFIX  43
H25   2    0.613432    0.175165    0.694012    11.00000   -1.20000
AFIX   0
MOLE    1
O1S   5    0.425086    0.491479    0.218442    11.00000    0.07113    0.06396 =
         0.04383   -0.00137    0.01148    0.02922
H1S   2    0.391521    0.508882    0.187234    11.00000   -1.20000
H2S   2    0.459172    0.515682    0.244504    11.00000   -1.20000
HKLF    4
 
REM  SC_AH091_dry_100K_0m_a.res in Cc
REM R1 =  0.0423 for   12881 Fo > 4sig(Fo)  and  0.0434 for all   13197 data
REM    880 parameters refined using      6 restraints
 
END
 
WGHT      0.0293     29.2395
 
REM Highest difference peak  0.814,  deepest hole -0.499,  1-sigma level  0.079
Q1    1   0.5624  0.3564  0.5200  11.00000  0.05    0.81
Q2    1   0.5329  0.3568  0.4293  11.00000  0.05    0.78
Q3    1   0.6317  0.4811  0.5015  11.00000  0.05    0.60
Q4    1   0.6225  0.3375  0.6510  11.00000  0.05    0.58
Q5    1   0.4723  0.2831  0.3160  11.00000  0.05    0.56
Q6    1   0.2457  0.6170  0.2211  11.00000  0.05    0.56
Q7    1   0.6033  0.4779  0.4188  11.00000  0.05    0.56
Q8    1   0.7283  0.2801  0.4613  11.00000  0.05    0.55
Q9    1   0.2882  0.6161  0.3059  11.00000  0.05    0.53
Q10   1   0.3311  0.4583  0.3858  11.00000  0.05    0.51
Q11   1   0.2496  0.6924  0.2480  11.00000  0.05    0.49
Q12   1   0.3072  0.6894  0.1811  11.00000  0.05    0.46
Q13   1   0.3434  0.6906  0.2703  11.00000  0.05    0.45
Q14   1   0.5902  0.3328  0.5660  11.00000  0.05    0.44
Q15   1   0.3688  0.3132  0.5948  11.00000  0.05    0.43
Q16   1   0.3319  0.3055  0.5038  11.00000  0.05    0.43
Q17   1   0.4635  0.3240  0.3520  11.00000  0.05    0.43
Q18   1   0.1351  0.6288  0.3638  11.00000  0.05    0.43
Q19   1   0.2609  0.5791  0.2591  11.00000  0.05    0.42
Q20   1   0.1615  0.5658  0.1408  11.00000  0.05    0.42
Q21   1   0.6029  0.3002  0.6122  11.00000  0.05    0.42
Q22   1   0.4894  0.2880  0.3962  11.00000  0.05    0.41
Q23   1   0.3693  0.4521  0.4762  11.00000  0.05    0.40
Q24   1   0.4518  0.5829  0.3599  11.00000  0.05    0.39
Q25   1   0.3464  0.2700  0.5577  11.00000  0.05    0.39
Q26   1   0.1151  0.6266  0.2777  11.00000  0.05    0.38
Q27   1   0.4655  0.4718  0.3202  11.00000  0.05    0.35
Q28   1   0.5520  0.3916  0.4787  11.00000  0.05    0.35
Q29   1   0.4302  0.5876  0.2760  11.00000  0.05    0.35
Q30   1   0.4696  0.3551  0.3604  11.00000  0.05    0.34
Q31   1   0.2445  0.3289  0.4503  11.00000  0.05    0.34
Q32   1   0.3499  0.6510  0.2295  11.00000  0.05    0.32
Q33   1   0.7833  0.2532  0.4271  11.00000  0.05    0.32
Q34   1   0.7929  0.2602  0.2085  11.00000  0.05    0.31
Q35   1   0.5211  0.3208  0.4679  11.00000  0.05    0.31
Q36   1   0.7160  0.2762  0.3752  11.00000  0.05    0.31
Q37   1   0.3173  0.7223  0.2300  11.00000  0.05    0.30
Q38   1   0.6331  0.3593  0.5938  11.00000  0.05    0.29
Q39   1   0.5534  0.2816  0.4778  11.00000  0.05    0.29
Q40   1  -0.0314  0.3185  0.6291  11.00000  0.05    0.29
Q41   1   0.2745  0.6526  0.2538  11.00000  0.05    0.29
Q42   1   0.1508  0.3076  0.2942  11.00000  0.05    0.29
Q43   1   0.6426  0.2683  0.3937  11.00000  0.05    0.29
Q44   1   0.6868  0.4229  0.5198  11.00000  0.05    0.28
Q45   1   0.5145  0.3608  0.3904  11.00000  0.05    0.28
Q46   1   0.7245  0.4837  0.7396  11.00000  0.05    0.27
Q47   1   0.1859  0.6021  0.1803  11.00000  0.05    0.27
Q48   1   0.4521  0.5282  0.3706  11.00000  0.05    0.27
Q49   1   0.3423  0.2022  0.4854  11.00000  0.05    0.27
Q50   1   0.3625  0.4191  0.4290  11.00000  0.05    0.27
Q51   1   0.8212  0.4296  0.3307  11.00000  0.05    0.26
Q52   1   0.6084  0.2612  0.6373  11.00000  0.05    0.26
Q53   1   0.5900  0.4680  0.5414  11.00000  0.05    0.26
Q54   1   0.1787  0.5640  0.5689  11.00000  0.05    0.26
Q55   1   0.4096  0.3406  0.5677  11.00000  0.05    0.26
Q56   1   0.4420  0.4626  0.4198  11.00000  0.05    0.26
Q57   1   0.2879  0.2610  0.4950  11.00000  0.05    0.26
Q58   1   0.6745  0.5295  0.6188  11.00000  0.05    0.26
Q59   1   0.4879  0.4196  0.6185  11.00000  0.05    0.25
Q60   1   0.8422  0.2882  0.2178  11.00000  0.05    0.25
Q61   1   0.3493  0.2088  0.4980  11.00000  0.05    0.25
Q62   1   0.5920  0.2603  0.5813  11.00000  0.05    0.25
Q63   1   0.4430  0.4288  0.3283  11.00000  0.05    0.25
Q64   1   0.1961  0.5567  0.6065  11.00000  0.05    0.25
Q65   1   0.6538  0.2712  0.6692  11.00000  0.05    0.25
Q66   1   0.4146  0.6678  0.2535  11.00000  0.05    0.25
Q67   1  -0.0612  0.1625  0.3379  11.00000  0.05    0.25
Q68   1   0.4878  0.3517  0.3208  11.00000  0.05    0.25
Q69   1   0.7305  0.4206  0.4783  11.00000  0.05    0.25
Q70   1   0.4856  0.2521  0.3574  11.00000  0.05    0.25
;
_shelx_res_checksum              47840

# END of CIF
_exptl_crystal_preparation       'Magnetic properties,Luminescent'
####################################################################### 
# 
# This file contains crystal structure data downloaded from the 
# Cambridge Structural Database (CSD) hosted by the Cambridge 
# Crystallographic Data Centre (CCDC).
# 
# Full information about CCDC data access policies and citation 
# guidelines are available at http://www.ccdc.cam.ac.uk/access/V1 
# 
# Audit and citation data items may have been added by the CCDC. 
# Please retain this information to preserve the provenance of 
# this file and to allow appropriate attribution of the data. 
# 
#######################################################################

data_compound_4
_database_code_depnum_ccdc_archive 'CCDC 2431594'
loop_
_audit_author_name
_audit_author_address
'Aleksander Hoffman'
;Jagiellonian University
Poland
;
_audit_update_record             
;
2025-03-16 deposited with the CCDC.	2025-04-15 downloaded from the CCDC.
;

_audit_creation_date             2025-03-12T20:14:56-00:00
_audit_creation_method           'WinGX routine CIF_UPDATE'
_audit_conform_dict_name         cif_core.dic
_audit_conform_dict_version      2.4.5
_audit_conform_dict_location     ftp://ftp.iucr.org/pub/cif_core.dic

#----------------------------------------------------------------------------#
#                   CHEMICAL INFORMATION                                     #
#----------------------------------------------------------------------------#

_chemical_formula_moiety         'C78 H72 Mn O6 P6, Cl4 Zn, H2 O'
_chemical_formula_sum            'C78 H74 Cl4 Mn O7 P6 Zn'
_chemical_formula_weight         1571.33

#----------------------------------------------------------------------------#
#                   UNIT CELL INFORMATION                                    #
#----------------------------------------------------------------------------#

_symmetry_cell_setting           monoclinic
_symmetry_space_group_name_H-M   'C c'
_symmetry_space_group_name_Hall  'C -2yc'
_symmetry_Int_Tables_number      9
loop_
_symmetry_equiv_pos_as_xyz
'x, y, z'
'x, -y, z+1/2'
'x+1/2, y+1/2, z'
'x+1/2, -y+1/2, z+1/2'

_cell_length_a                   11.2591(5)
_cell_length_b                   26.7307(12)
_cell_length_c                   25.1411(11)
_cell_angle_alpha                90
_cell_angle_beta                 100.5200(10)
_cell_angle_gamma                90
_cell_volume                     7439.4(6)
_cell_formula_units_Z            4
_cell_measurement_temperature    100(2)
_cell_measurement_reflns_used    44000
_cell_measurement_theta_min      2.361
_cell_measurement_theta_max      25.35
_cell_measurement_wavelength     0.71073

#----------------------------------------------------------------------------#
#                   CRYSTAL INFORMATION                                      #
#----------------------------------------------------------------------------#

_exptl_crystal_description       block
_exptl_crystal_colour            colorless
_exptl_crystal_size_max          0.45
_exptl_crystal_size_mid          0.09
_exptl_crystal_size_min          0.08
_exptl_crystal_density_diffrn    1.403
_exptl_crystal_density_method    'not measured'
_exptl_crystal_F_000             3244

#----------------------------------------------------------------------------#
#                   ABSORPTION CORRECTION                                    #
#----------------------------------------------------------------------------#

_exptl_absorpt_coefficient_mu    0.818
_exptl_absorpt_correction_type   multi-scan
_exptl_absorpt_correction_T_min  0.6739
_exptl_absorpt_correction_T_max  0.7454
_exptl_absorpt_process_details   'SADABS-2016/2 (Bruker,2016/2)'

#----------------------------------------------------------------------------#
#                   DATA COLLECTION                                          #
#----------------------------------------------------------------------------#

_diffrn_ambient_temperature      100(2)
_diffrn_radiation_wavelength     0.71073
_diffrn_radiation_type           MoK\a
_diffrn_radiation_probe          x-ray
_diffrn_radiation_monochromator  graphite
_diffrn_measurement_device_type  'D8Quest Eco Photon50'
_diffrn_measurement_method       \w
_diffrn_standards_number         0
_diffrn_standards_interval_time  0
_diffrn_standards_interval_count 0
_diffrn_standards_decay_%        ?
_diffrn_reflns_av_R_equivalents  0.0378
_diffrn_reflns_av_unetI/netI     0.0498
_diffrn_reflns_number            44000
_diffrn_reflns_limit_h_min       -13
_diffrn_reflns_limit_h_max       13
_diffrn_reflns_limit_k_min       -32
_diffrn_reflns_limit_k_max       32
_diffrn_reflns_limit_l_min       -30
_diffrn_reflns_limit_l_max       30
_diffrn_reflns_theta_min         2.361
_diffrn_reflns_theta_max         25.35
_diffrn_reflns_theta_full        25.242
_diffrn_measured_fraction_theta_full 0.999
_diffrn_measured_fraction_theta_max 0.999
_diffrn_reflns_Laue_measured_fraction_full 0.999
_diffrn_reflns_Laue_measured_fraction_max 0.999
_diffrn_reflns_point_group_measured_fraction_full 0.997
_diffrn_reflns_point_group_measured_fraction_max 0.997
_reflns_Friedel_fraction_full    0.995
_reflns_Friedel_fraction_max     0.995
_reflns_Friedel_coverage         0.994
_reflns_number_total             13591
_reflns_number_gt                12908
_reflns_threshold_expression     'I > 2\s(I)'

#----------------------------------------------------------------------------#
#                   COMPUTER PROGRAMS USED                                   #
#----------------------------------------------------------------------------#

_computing_structure_solution    'SHELXT 2018/2 (Sheldrick, 2018)'
_computing_structure_refinement  'SHELXL-2019/2 (Sheldrick, 2019)'
_computing_molecular_graphics    'Ortep for Windows (Farrugia, 2012)'
_computing_publication_material  'WinGX publication routines (Farrugia, 2012)'

#----------------------------------------------------------------------------#
#                   STRUCTURE SOLUTION                                       #
#----------------------------------------------------------------------------#

_atom_sites_solution_hydrogens   mixed

#----------------------------------------------------------------------------#
#                   REFINEMENT INFORMATION                                   #
#----------------------------------------------------------------------------#

_shelx_SHELXL_version_number     2019/3
_refine_ls_structure_factor_coef Fsqd
_refine_ls_matrix_type           full
_refine_ls_weighting_scheme      calc
_refine_ls_weighting_details     
'w=1/[\s^2^(Fo^2^)+(0.0288P)^2^+13.9118P] where P=(Fo^2^+2Fc^2^)/3'
_refine_ls_hydrogen_treatment    mixed
_refine_ls_extinction_method     none
_refine_ls_number_reflns         13591
_refine_ls_number_parameters     880
_refine_ls_number_restraints     11
_refine_ls_number_constraints    0
_refine_ls_R_factor_all          0.0461
_refine_ls_R_factor_gt           0.0428
_refine_ls_wR_factor_ref         0.087
_refine_ls_wR_factor_gt          0.086
_refine_ls_goodness_of_fit_ref   1.14
_refine_ls_restrained_S_all      1.14
_refine_ls_shift/su_max          0.001
_refine_ls_shift/su_mean         0
_refine_ls_abs_structure_details 
;
 Flack x determined using 5698 quotients [(I+)-(I-)]/[(I+)+(I-)]
 (Parsons, Flack and Wagner, Acta Cryst. B69 (2013) 249-259).
;
_refine_ls_abs_structure_Flack   0.070(4)
_refine_diff_density_max         0.613
_refine_diff_density_min         -0.426
_refine_diff_density_rms         0.076

#----------------------------------------------------------------------------#
#                   CONSTRAINTS AND RESTRAINTS                               #
#----------------------------------------------------------------------------#


#----------------------------------------------------------------------------#
#                   ATOMIC TYPES, COORDINATES AND THERMAL PARAMETERS         #
#----------------------------------------------------------------------------#

loop_
_atom_type_symbol
_atom_type_description
_atom_type_scat_dispersion_real
_atom_type_scat_dispersion_imag
_atom_type_scat_source
C C 0.0033 0.0016 'International Tables Vol C Tables 4.2.6.8 and 6.1.1.4'
H H 0 0 'International Tables Vol C Tables 4.2.6.8 and 6.1.1.4'
Cl Cl 0.1484 0.1585 'International Tables Vol C Tables 4.2.6.8 and 6.1.1.4'
Mn Mn 0.3368 0.7283 'International Tables Vol C Tables 4.2.6.8 and 6.1.1.4'
O O 0.0106 0.006 'International Tables Vol C Tables 4.2.6.8 and 6.1.1.4'
P P 0.1023 0.0942 'International Tables Vol C Tables 4.2.6.8 and 6.1.1.4'
Zn Zn 0.2839 1.4301 'International Tables Vol C Tables 4.2.6.8 and 6.1.1.4'

loop_
_atom_site_label
_atom_site_type_symbol
_atom_site_fract_x
_atom_site_fract_y
_atom_site_fract_z
_atom_site_U_iso_or_equiv
_atom_site_adp_type
_atom_site_occupancy
_atom_site_site_symmetry_order
_atom_site_calc_flag
_atom_site_refinement_flags_posn
_atom_site_refinement_flags_adp
_atom_site_refinement_flags_occupancy
_atom_site_disorder_assembly
_atom_site_disorder_group
Mn1 Mn 0.54418(7) 0.35796(3) 0.47260(3) 0.00794(17) Uani 1 1 d . . . . .
Zn1 Zn 0.26622(5) 0.61678(2) 0.26276(3) 0.01499(15) Uani 1 1 d . . . . .
Cl1 Cl 0.32829(13) 0.69007(5) 0.23052(6) 0.0196(3) Uani 1 1 d . . . . .
P3 P 0.47601(12) 0.28674(5) 0.35436(6) 0.0097(3) Uani 1 1 d . . . . .
P1 P 0.34977(12) 0.30786(5) 0.55099(6) 0.0103(3) Uani 1 1 d . . . . .
P6 P 0.35428(13) 0.45681(5) 0.42710(6) 0.0123(3) Uani 1 1 d . . . . .
P2 P 0.59339(13) 0.33743(5) 0.60790(6) 0.0119(3) Uani 1 1 d . . . . .
Cl3 Cl 0.43299(13) 0.58430(6) 0.31669(6) 0.0244(3) Uani 1 1 d . . . . .
P5 P 0.62083(12) 0.47797(5) 0.45857(6) 0.0100(3) Uani 1 1 d . . . . .
Cl4 Cl 0.12741(13) 0.63021(6) 0.31684(6) 0.0214(3) Uani 1 1 d . . . . .
P4 P 0.72561(12) 0.27992(5) 0.41726(6) 0.0106(3) Uani 1 1 d . . . . .
Cl2 Cl 0.18916(15) 0.56732(6) 0.19159(6) 0.0264(4) Uani 1 1 d . . . . .
O3 O 0.4776(3) 0.33260(14) 0.38842(14) 0.0106(8) Uani 1 1 d . . . . .
O2 O 0.6275(3) 0.35813(15) 0.55733(15) 0.0136(8) Uani 1 1 d . . . . .
O1 O 0.4100(3) 0.30952(14) 0.50257(14) 0.0120(8) Uani 1 1 d . . . . .
O5 O 0.6550(3) 0.42354(14) 0.46232(14) 0.0116(8) Uani 1 1 d . . . . .
O4 O 0.6970(3) 0.31246(13) 0.46178(15) 0.0114(8) Uani 1 1 d . . . . .
O6 O 0.3925(3) 0.41103(14) 0.46005(15) 0.0121(8) Uani 1 1 d . . . . .
C28 C 0.5513(5) 0.2117(2) 0.4295(3) 0.0194(13) Uani 1 1 d . . . . .
H28A H 0.616097 0.188932 0.445688 0.029 Uiso 1 1 calc R U . . .
H28B H 0.530183 0.23366 0.457617 0.029 Uiso 1 1 calc R U . . .
H28C H 0.480164 0.192236 0.413192 0.029 Uiso 1 1 calc R U . . .
C10 C 0.2934(5) 0.2293(2) 0.6172(2) 0.0178(13) Uani 1 1 d . . . . .
H10 H 0.273084 0.254266 0.640949 0.021 Uiso 1 1 calc R U . . .
C46 C 0.8159(5) 0.2905(2) 0.3221(2) 0.0179(13) Uani 1 1 d . . . . .
H46 H 0.826007 0.255228 0.322926 0.021 Uiso 1 1 calc R U . . .
C21 C 0.6305(5) 0.2722(2) 0.6167(2) 0.0158(13) Uani 1 1 d . . . . .
C27 C 0.5941(5) 0.2435(2) 0.3858(2) 0.0105(11) Uani 1 1 d . . . . .
H27 H 0.617066 0.221114 0.357463 0.013 Uiso 1 1 calc R U . . .
C9 C 0.3354(5) 0.2434(2) 0.5712(2) 0.0112(11) Uani 1 1 d . . . . .
C4 C 0.1465(5) 0.3453(2) 0.4848(2) 0.0146(12) Uani 1 1 d . . . . .
H4 H 0.18861 0.338552 0.456077 0.017 Uiso 1 1 calc R U . . .
C54 C 0.5129(5) 0.4639(2) 0.3546(2) 0.0180(13) Uani 1 1 d . . . . .
H54A H 0.44234 0.467814 0.32571 0.027 Uiso 1 1 calc R U . . .
H54B H 0.58242 0.480948 0.344417 0.027 Uiso 1 1 calc R U . . .
H54C H 0.531277 0.428232 0.360317 0.027 Uiso 1 1 calc R U . . .
C55 C 0.6053(5) 0.5030(2) 0.5234(2) 0.0138(12) Uani 1 1 d . . . . .
C42 C 0.7616(5) 0.3661(2) 0.3631(2) 0.0163(12) Uani 1 1 d . . . . .
H42 H 0.734576 0.382859 0.392089 0.02 Uiso 1 1 calc R U . . .
C68 C 0.2616(6) 0.5507(2) 0.4485(3) 0.0254(15) Uani 1 1 d . . . . .
H68 H 0.292458 0.563357 0.418433 0.03 Uiso 1 1 calc R U . . .
C29 C 0.4953(5) 0.2997(2) 0.2865(2) 0.0133(12) Uani 1 1 d . . . . .
C53 C 0.4854(5) 0.4871(2) 0.4078(2) 0.0116(12) Uani 1 1 d . . . . .
H53 H 0.469263 0.523761 0.402489 0.014 Uiso 1 1 calc R U . . .
C2 C 0.4041(6) 0.4014(2) 0.5988(3) 0.0230(14) Uani 1 1 d . . . . .
H2A H 0.317956 0.407157 0.598294 0.034 Uiso 1 1 calc R U . . .
H2B H 0.451886 0.42059 0.628489 0.034 Uiso 1 1 calc R U . . .
H2C H 0.424602 0.412242 0.564381 0.034 Uiso 1 1 calc R U . . .
C56 C 0.6695(6) 0.4793(2) 0.5689(2) 0.0194(13) Uani 1 1 d . . . . .
H56 H 0.71681 0.450606 0.565035 0.023 Uiso 1 1 calc R U . . .
C1 C 0.4328(5) 0.3446(2) 0.6074(2) 0.0096(11) Uani 1 1 d . U . . .
H1 H 0.412442 0.332966 0.642482 0.011 Uiso 1 1 calc R U . . .
C11 C 0.2809(5) 0.1798(2) 0.6290(2) 0.0210(14) Uani 1 1 d . . . . .
H11 H 0.25163 0.170759 0.660831 0.025 Uiso 1 1 calc R U . . .
C35 C 0.3331(5) 0.2551(2) 0.3480(2) 0.0106(11) Uani 1 1 d . . . . .
C74 C 0.2264(5) 0.3932(2) 0.3526(2) 0.0187(13) Uani 1 1 d . . . . .
H74 H 0.260259 0.367751 0.377117 0.022 Uiso 1 1 calc R U . . .
C45 C 0.8422(6) 0.3179(2) 0.2791(2) 0.0227(14) Uani 1 1 d . . . . .
H45 H 0.869961 0.301411 0.250234 0.027 Uiso 1 1 calc R U . . .
C30 C 0.5323(5) 0.2633(2) 0.2532(2) 0.0193(13) Uani 1 1 d . . . . .
H30 H 0.556183 0.231149 0.267265 0.023 Uiso 1 1 calc R U . . .
C47 C 0.8407(5) 0.2352(2) 0.4447(2) 0.0119(12) Uani 1 1 d . . . . .
C73 C 0.2520(5) 0.4428(2) 0.3654(2) 0.0146(12) Uani 1 1 d . . . . .
C72 C 0.2293(5) 0.4822(2) 0.5066(3) 0.0223(14) Uani 1 1 d . . . . .
H72 H 0.237756 0.447869 0.516122 0.027 Uiso 1 1 calc R U . . .
C34 C 0.4634(5) 0.3470(2) 0.2656(2) 0.0164(13) Uani 1 1 d . . . . .
H34 H 0.439768 0.372184 0.2882 0.02 Uiso 1 1 calc R U . . .
C38 C 0.1062(5) 0.2115(2) 0.3414(2) 0.0218(14) Uani 1 1 d . . . . .
H38 H 0.029097 0.196352 0.339293 0.026 Uiso 1 1 calc R U . . .
C67 C 0.2771(5) 0.5004(2) 0.4631(3) 0.0178(13) Uani 1 1 d . . . . .
C14 C 0.3639(5) 0.2064(2) 0.5364(2) 0.0173(13) Uani 1 1 d . . . . .
H14 H 0.391273 0.215468 0.504205 0.021 Uiso 1 1 calc R U . . .
C41 C 0.7746(5) 0.3147(2) 0.3642(2) 0.0119(11) Uani 1 1 d . . . . .
C3 C 0.2003(5) 0.3344(2) 0.5382(2) 0.0121(11) Uani 1 1 d . . . . .
C65 C 0.9305(6) 0.5187(3) 0.4098(3) 0.0273(15) Uani 1 1 d . . . . .
H65 H 1.003623 0.502849 0.405463 0.033 Uiso 1 1 calc R U . . .
C66 C 0.8434(5) 0.4918(2) 0.4292(3) 0.0206(14) Uani 1 1 d . . . . .
H66 H 0.857201 0.457706 0.438962 0.025 Uiso 1 1 calc R U . . .
C15 C 0.6736(5) 0.3693(2) 0.6666(2) 0.0177(13) Uani 1 1 d . . . . .
C44 C 0.8280(5) 0.3692(2) 0.2783(2) 0.0204(14) Uani 1 1 d . . . . .
H44 H 0.846055 0.388146 0.248783 0.025 Uiso 1 1 calc R U . . .
C61 C 0.7351(5) 0.5147(2) 0.4344(2) 0.0122(12) Uani 1 1 d . . . . .
C23 C 0.7133(6) 0.1977(2) 0.5851(3) 0.0261(15) Uani 1 1 d . . . . .
H23 H 0.751563 0.180988 0.559397 0.031 Uiso 1 1 calc R U . . .
C6 C -0.0296(5) 0.3768(2) 0.5152(3) 0.0230(14) Uani 1 1 d . . . . .
H6 H -0.108777 0.390405 0.507485 0.028 Uiso 1 1 calc R U . . .
C70 C 0.1570(7) 0.5643(3) 0.5215(4) 0.040(2) Uani 1 1 d . . . . .
H70 H 0.117498 0.586544 0.542044 0.049 Uiso 1 1 calc R U . . .
C48 C 0.8618(5) 0.1916(2) 0.4179(2) 0.0132(12) Uani 1 1 d . . . . .
H48 H 0.812967 0.183512 0.384069 0.016 Uiso 1 1 calc R U . . .
C43 C 0.7876(6) 0.3930(2) 0.3202(3) 0.0224(14) Uani 1 1 d . . . . .
H43 H 0.777778 0.428302 0.319452 0.027 Uiso 1 1 calc R U . . .
C49 C 0.9542(5) 0.1599(2) 0.4409(2) 0.0179(13) Uani 1 1 d . . . . .
H49 H 0.968682 0.130001 0.422756 0.021 Uiso 1 1 calc R U . . .
C52 C 0.9125(5) 0.2469(2) 0.4941(2) 0.0133(12) Uani 1 1 d . . . . .
H52 H 0.898382 0.276822 0.512367 0.016 Uiso 1 1 calc R U . . .
C64 C 0.9127(6) 0.5689(2) 0.3966(2) 0.0230(14) Uani 1 1 d . . . . .
H64 H 0.974074 0.587374 0.383979 0.028 Uiso 1 1 calc R U . . .
C22 C 0.6850(5) 0.2480(2) 0.5788(2) 0.0199(13) Uani 1 1 d . . . . .
H22 H 0.703032 0.265901 0.548537 0.024 Uiso 1 1 calc R U . . .
C16 C 0.6232(6) 0.3912(3) 0.7069(3) 0.0275(16) Uani 1 1 d . . . . .
H16 H 0.538583 0.389395 0.705925 0.033 Uiso 1 1 calc R U . . .
C37 C 0.1555(5) 0.2389(2) 0.3863(2) 0.0197(13) Uani 1 1 d . . . . .
H37 H 0.111872 0.243202 0.414962 0.024 Uiso 1 1 calc R U . . .
C26 C 0.6016(6) 0.2462(2) 0.6609(3) 0.0253(15) Uani 1 1 d . . . . .
H26 H 0.563474 0.262668 0.6867 0.03 Uiso 1 1 calc R U . . .
C69 C 0.2009(6) 0.5820(3) 0.4783(4) 0.040(2) Uani 1 1 d . . . . .
H69 H 0.18985 0.616202 0.468439 0.048 Uiso 1 1 calc R U . . .
C13 C 0.3522(6) 0.1567(2) 0.5490(3) 0.0224(14) Uani 1 1 d . . . . .
H13 H 0.37323 0.131673 0.525544 0.027 Uiso 1 1 calc R U . . .
C36 C 0.2689(5) 0.2604(2) 0.3899(2) 0.0154(12) Uani 1 1 d . . . . .
H36 H 0.302884 0.278966 0.421213 0.019 Uiso 1 1 calc R U . . .
C40 C 0.2822(6) 0.2275(3) 0.3030(2) 0.0253(15) Uani 1 1 d . . . . .
H40 H 0.324936 0.223203 0.274055 0.03 Uiso 1 1 calc R U . . .
C8 C 0.1387(5) 0.3460(2) 0.5793(2) 0.0184(13) Uani 1 1 d . . . . .
H8 H 0.174734 0.339116 0.61571 0.022 Uiso 1 1 calc R U . . .
C7 C 0.0256(6) 0.3675(2) 0.5681(3) 0.0240(15) Uani 1 1 d . . . . .
H7 H -0.014795 0.375954 0.596907 0.029 Uiso 1 1 calc R U . . .
C60 C 0.5364(5) 0.5448(2) 0.5294(3) 0.0197(13) Uani 1 1 d . . . . .
H60 H 0.493184 0.561307 0.498353 0.024 Uiso 1 1 calc R U . . .
C50 C 1.0262(5) 0.1717(2) 0.4903(3) 0.0217(14) Uani 1 1 d . . . . .
H50 H 1.090074 0.149988 0.505832 0.026 Uiso 1 1 calc R U . . .
C57 C 0.6643(6) 0.4977(2) 0.6196(3) 0.0274(16) Uani 1 1 d . . . . .
H57 H 0.709211 0.481814 0.650715 0.033 Uiso 1 1 calc R U . . .
C20 C 0.7998(6) 0.3721(3) 0.6693(3) 0.0302(16) Uani 1 1 d . . . . .
H20 H 0.835965 0.356448 0.642298 0.036 Uiso 1 1 calc R U . . .
C31 C 0.5341(6) 0.2742(3) 0.1996(2) 0.0252(15) Uani 1 1 d . . . . .
H31 H 0.558797 0.249443 0.176858 0.03 Uiso 1 1 calc R U . . .
C5 C 0.0314(6) 0.3660(2) 0.4737(3) 0.0207(14) Uani 1 1 d . . . . .
H5 H -0.005506 0.372809 0.437313 0.025 Uiso 1 1 calc R U . . .
C58 C 0.5946(6) 0.5388(2) 0.6257(3) 0.0295(16) Uani 1 1 d . . . . .
H58 H 0.590666 0.550862 0.660869 0.035 Uiso 1 1 calc R U . . .
C32 C 0.5001(6) 0.3210(3) 0.1791(2) 0.0260(15) Uani 1 1 d . . . . .
H32 H 0.500266 0.328105 0.142115 0.031 Uiso 1 1 calc R U . . .
C17 C 0.6978(7) 0.4161(3) 0.7490(3) 0.0366(18) Uani 1 1 d . . . . .
H17 H 0.66397 0.431145 0.777098 0.044 Uiso 1 1 calc R U . . .
C62 C 0.7177(5) 0.5648(2) 0.4210(3) 0.0202(13) Uani 1 1 d . . . . .
H62 H 0.644544 0.58082 0.424957 0.024 Uiso 1 1 calc R U . . .
C24 C 0.6854(6) 0.1716(2) 0.6291(3) 0.0295(17) Uani 1 1 d . . . . .
H24 H 0.705012 0.137096 0.633576 0.035 Uiso 1 1 calc R U . . .
C33 C 0.4662(6) 0.3573(2) 0.2120(3) 0.0234(14) Uani 1 1 d . . . . .
H33 H 0.444504 0.389601 0.197755 0.028 Uiso 1 1 calc R U . . .
C71 C 0.1688(6) 0.5146(3) 0.5361(3) 0.0351(18) Uani 1 1 d . . . . .
H71 H 0.13616 0.502503 0.565971 0.042 Uiso 1 1 calc R U . . .
C12 C 0.3105(5) 0.1427(2) 0.5950(3) 0.0227(14) Uani 1 1 d . . . . .
H12 H 0.302149 0.108375 0.60326 0.027 Uiso 1 1 calc R U . . .
C51 C 1.0041(5) 0.2151(2) 0.5167(3) 0.0197(13) Uani 1 1 d . . . . .
H51 H 1.052538 0.223033 0.550717 0.024 Uiso 1 1 calc R U . . .
C75 C 0.1518(6) 0.3800(3) 0.3043(3) 0.0271(15) Uani 1 1 d . . . . .
H75 H 0.132922 0.345922 0.296117 0.033 Uiso 1 1 calc R U . . .
C76 C 0.1051(6) 0.4176(3) 0.2682(3) 0.0307(16) Uani 1 1 d . . . . .
H76 H 0.056952 0.409059 0.234351 0.037 Uiso 1 1 calc R U . . .
C78 C 0.2009(6) 0.4797(3) 0.3294(3) 0.0296(16) Uani 1 1 d . . . . .
H78 H 0.216203 0.513999 0.338115 0.035 Uiso 1 1 calc R U . . .
C19 C 0.8706(7) 0.3976(3) 0.7112(3) 0.041(2) Uani 1 1 d . . . . .
H19 H 0.955286 0.400136 0.712625 0.049 Uiso 1 1 calc R U . . .
C63 C 0.8063(6) 0.5916(2) 0.4017(3) 0.0238(14) Uani 1 1 d . . . . .
H63 H 0.793266 0.625788 0.391995 0.029 Uiso 1 1 calc R U . . .
C18 C 0.8193(7) 0.4190(3) 0.7501(3) 0.040(2) Uani 1 1 d . . . . .
H18 H 0.868836 0.436341 0.778886 0.048 Uiso 1 1 calc R U . . .
C59 C 0.5301(6) 0.5628(2) 0.5807(3) 0.0277(16) Uani 1 1 d . . . . .
H59 H 0.48204 0.59124 0.584807 0.033 Uiso 1 1 calc R U . . .
C39 C 0.1683(6) 0.2060(3) 0.3001(3) 0.0298(16) Uani 1 1 d . . . . .
H39 H 0.133641 0.187326 0.268929 0.036 Uiso 1 1 calc R U . . .
C77 C 0.1281(6) 0.4667(3) 0.2811(3) 0.0312(17) Uani 1 1 d . . . . .
H77 H 0.093633 0.492128 0.256633 0.037 Uiso 1 1 calc R U . . .
C25 C 0.6298(7) 0.1955(3) 0.6661(3) 0.0333(17) Uani 1 1 d . . . . .
H25 H 0.610199 0.177208 0.695729 0.04 Uiso 1 1 calc R U . . .
O1S O 0.4227(8) 0.4932(3) 0.2177(3) 0.087(2) Uani 1 1 d D . . . .
H1S H 0.437(10) 0.496(4) 0.182(2) 0.104 Uiso 1 1 d D U . . .
H2S H 0.366(8) 0.517(3) 0.223(4) 0.104 Uiso 1 1 d D U . . .

loop_
_atom_site_aniso_label
_atom_site_aniso_U_11
_atom_site_aniso_U_22
_atom_site_aniso_U_33
_atom_site_aniso_U_23
_atom_site_aniso_U_13
_atom_site_aniso_U_12
Mn1 0.0074(4) 0.0084(4) 0.0079(4) 0.0005(3) 0.0011(3) 0.0003(3)
Zn1 0.0163(3) 0.0170(3) 0.0118(3) 0.0017(3) 0.0027(3) -0.0001(3)
Cl1 0.0280(8) 0.0169(7) 0.0144(7) 0.0034(6) 0.0053(6) 0.0013(6)
P3 0.0084(7) 0.0129(7) 0.0073(7) 0.0004(6) 0.0002(5) 0.0008(6)
P1 0.0096(7) 0.0132(7) 0.0080(7) 0.0007(6) 0.0011(5) -0.0012(6)
P6 0.0084(7) 0.0109(7) 0.0174(8) -0.0005(6) 0.0016(6) -0.0003(6)
P2 0.0104(7) 0.0161(8) 0.0084(7) 0.0015(6) -0.0003(5) -0.0026(6)
Cl3 0.0205(8) 0.0228(8) 0.0283(9) 0.0117(7) 0.0002(6) 0.0028(7)
P5 0.0086(7) 0.0110(7) 0.0104(7) 0.0006(6) 0.0017(5) -0.0015(6)
Cl4 0.0179(7) 0.0262(8) 0.0219(8) -0.0059(6) 0.0086(6) -0.0062(6)
P4 0.0092(7) 0.0118(7) 0.0103(7) -0.0001(6) 0.0009(5) 0.0017(6)
Cl2 0.0368(9) 0.0271(8) 0.0151(7) -0.0018(6) 0.0038(7) -0.0063(7)
O3 0.0071(18) 0.014(2) 0.0106(19) 0.0013(15) 0.0014(15) 0.0008(16)
O2 0.0098(19) 0.020(2) 0.0095(19) -0.0009(16) -0.0013(15) -0.0029(17)
O1 0.0130(19) 0.012(2) 0.0096(19) 0.0019(15) -0.0017(15) -0.0048(16)
O5 0.0092(19) 0.014(2) 0.011(2) -0.0009(16) 0.0001(15) -0.0005(16)
O4 0.0100(19) 0.0119(19) 0.013(2) -0.0036(15) 0.0033(15) -0.0002(16)
O6 0.0088(19) 0.013(2) 0.015(2) -0.0029(16) 0.0031(16) -0.0004(16)
C28 0.010(3) 0.021(3) 0.027(3) 0.011(3) 0.005(2) 0.004(3)
C10 0.019(3) 0.019(3) 0.015(3) -0.006(2) 0.002(2) -0.001(3)
C46 0.017(3) 0.020(3) 0.017(3) 0.002(3) 0.004(2) 0.002(3)
C21 0.013(3) 0.013(3) 0.017(3) 0.004(2) -0.007(2) -0.002(2)
C27 0.014(3) 0.009(3) 0.008(3) -0.001(2) 0.000(2) 0.002(2)
C9 0.009(3) 0.016(3) 0.007(3) 0.004(2) -0.002(2) -0.003(2)
C4 0.019(3) 0.012(3) 0.012(3) -0.002(2) 0.002(2) -0.003(2)
C54 0.016(3) 0.022(3) 0.015(3) 0.000(2) 0.002(2) 0.002(3)
C55 0.014(3) 0.017(3) 0.011(3) -0.001(2) 0.003(2) -0.003(2)
C42 0.012(3) 0.021(3) 0.016(3) -0.004(2) 0.004(2) 0.000(2)
C68 0.017(3) 0.014(3) 0.045(4) 0.002(3) 0.005(3) 0.003(3)
C29 0.006(3) 0.021(3) 0.012(3) 0.001(2) 0.000(2) -0.005(2)
C53 0.011(3) 0.006(3) 0.016(3) 0.005(2) -0.002(2) 0.000(2)
C2 0.019(3) 0.030(4) 0.021(3) -0.006(3) 0.006(3) -0.003(3)
C56 0.023(3) 0.019(3) 0.015(3) -0.002(3) 0.002(3) -0.001(3)
C1 0.007(3) 0.019(3) 0.004(3) -0.003(2) 0.004(2) -0.002(2)
C11 0.020(3) 0.028(4) 0.013(3) 0.005(3) 0.000(2) -0.008(3)
C35 0.013(3) 0.009(3) 0.009(3) 0.002(2) -0.002(2) 0.000(2)
C74 0.011(3) 0.025(3) 0.020(3) 0.004(3) 0.003(2) -0.001(3)
C45 0.026(4) 0.028(4) 0.016(3) -0.004(3) 0.007(3) -0.003(3)
C30 0.016(3) 0.026(3) 0.016(3) 0.001(3) 0.002(2) 0.004(3)
C47 0.004(3) 0.015(3) 0.019(3) 0.000(2) 0.007(2) 0.000(2)
C73 0.009(3) 0.016(3) 0.016(3) 0.004(2) -0.004(2) 0.002(2)
C72 0.019(3) 0.017(3) 0.031(4) -0.002(3) 0.005(3) -0.002(3)
C34 0.013(3) 0.021(3) 0.014(3) 0.001(2) 0.001(2) -0.003(2)
C38 0.012(3) 0.030(4) 0.020(3) 0.001(3) -0.005(2) -0.008(3)
C67 0.010(3) 0.013(3) 0.030(4) -0.010(3) 0.001(2) -0.002(2)
C14 0.015(3) 0.022(3) 0.016(3) 0.000(3) 0.006(2) -0.002(3)
C41 0.006(3) 0.019(3) 0.010(3) -0.001(2) 0.000(2) 0.000(2)
C3 0.012(3) 0.010(3) 0.016(3) 0.001(2) 0.004(2) 0.001(2)
C65 0.011(3) 0.034(4) 0.037(4) -0.002(3) 0.008(3) -0.007(3)
C66 0.020(3) 0.018(3) 0.024(3) 0.007(3) 0.004(3) 0.000(3)
C15 0.021(3) 0.023(3) 0.007(3) 0.002(2) -0.005(2) -0.008(3)
C44 0.015(3) 0.028(4) 0.021(3) 0.006(3) 0.008(3) -0.007(3)
C61 0.013(3) 0.015(3) 0.007(3) 0.003(2) -0.001(2) -0.005(2)
C23 0.022(3) 0.025(4) 0.030(4) 0.000(3) 0.001(3) 0.004(3)
C6 0.013(3) 0.017(3) 0.039(4) 0.003(3) 0.004(3) 0.004(3)
C70 0.026(4) 0.029(4) 0.067(6) -0.020(4) 0.012(4) 0.006(3)
C48 0.011(3) 0.016(3) 0.013(3) 0.001(2) 0.002(2) -0.002(2)
C43 0.021(3) 0.017(3) 0.030(4) 0.004(3) 0.006(3) -0.001(3)
C49 0.013(3) 0.011(3) 0.030(4) -0.001(3) 0.005(3) 0.001(2)
C52 0.014(3) 0.012(3) 0.012(3) 0.000(2) 0.000(2) -0.001(2)
C64 0.023(3) 0.029(4) 0.018(3) 0.004(3) 0.005(3) -0.012(3)
C22 0.014(3) 0.026(3) 0.019(3) 0.006(3) 0.000(2) 0.002(3)
C16 0.028(4) 0.038(4) 0.016(3) -0.003(3) 0.004(3) -0.016(3)
C37 0.018(3) 0.022(3) 0.020(3) -0.003(3) 0.008(3) -0.001(3)
C26 0.027(4) 0.028(4) 0.020(3) 0.006(3) 0.001(3) 0.002(3)
C69 0.024(4) 0.015(3) 0.078(6) -0.007(4) 0.005(4) 0.004(3)
C13 0.022(3) 0.018(3) 0.029(4) -0.006(3) 0.008(3) 0.001(3)
C36 0.012(3) 0.018(3) 0.015(3) -0.001(2) -0.002(2) -0.001(2)
C40 0.024(4) 0.037(4) 0.016(3) -0.005(3) 0.008(3) -0.011(3)
C8 0.014(3) 0.023(3) 0.018(3) -0.001(3) 0.001(2) -0.003(3)
C7 0.020(3) 0.024(3) 0.030(4) -0.010(3) 0.009(3) -0.002(3)
C60 0.018(3) 0.019(3) 0.022(3) -0.006(3) 0.003(3) -0.004(3)
C50 0.012(3) 0.013(3) 0.038(4) 0.007(3) 0.001(3) 0.003(3)
C57 0.042(4) 0.023(4) 0.016(3) -0.001(3) 0.003(3) -0.008(3)
C20 0.018(3) 0.043(4) 0.026(4) 0.003(3) -0.004(3) -0.002(3)
C31 0.022(3) 0.041(4) 0.014(3) -0.007(3) 0.005(3) -0.002(3)
C5 0.019(3) 0.017(3) 0.023(3) 0.005(3) -0.004(3) -0.001(3)
C58 0.043(4) 0.026(4) 0.024(4) -0.008(3) 0.015(3) -0.007(3)
C32 0.019(3) 0.049(4) 0.009(3) 0.009(3) 0.002(3) -0.001(3)
C17 0.050(5) 0.046(5) 0.014(3) -0.007(3) 0.006(3) -0.017(4)
C62 0.013(3) 0.018(3) 0.030(4) 0.004(3) 0.003(3) 0.001(3)
C24 0.026(4) 0.019(3) 0.037(4) 0.012(3) -0.013(3) 0.000(3)
C33 0.020(3) 0.026(4) 0.024(3) 0.011(3) 0.004(3) 0.002(3)
C71 0.024(4) 0.041(4) 0.043(4) -0.012(4) 0.016(3) -0.002(3)
C12 0.015(3) 0.020(3) 0.029(4) 0.008(3) -0.005(3) -0.005(3)
C51 0.015(3) 0.018(3) 0.023(3) 0.004(3) -0.005(2) -0.006(3)
C75 0.023(3) 0.030(4) 0.028(4) -0.003(3) 0.003(3) -0.003(3)
C76 0.017(3) 0.047(5) 0.023(4) 0.007(3) -0.008(3) -0.008(3)
C78 0.018(3) 0.026(4) 0.040(4) 0.011(3) -0.008(3) -0.005(3)
C19 0.025(4) 0.067(6) 0.028(4) 0.002(4) -0.004(3) -0.018(4)
C63 0.025(4) 0.019(3) 0.026(4) 0.005(3) 0.001(3) -0.004(3)
C18 0.040(4) 0.060(5) 0.016(4) 0.001(3) -0.006(3) -0.027(4)
C59 0.022(3) 0.022(3) 0.042(4) -0.015(3) 0.013(3) -0.001(3)
C39 0.033(4) 0.040(4) 0.015(3) -0.008(3) 0.002(3) -0.019(3)
C77 0.018(3) 0.036(4) 0.034(4) 0.022(3) -0.010(3) -0.007(3)
C25 0.042(4) 0.031(4) 0.025(4) 0.020(3) -0.002(3) 0.001(3)
O1S 0.100(6) 0.095(6) 0.071(5) 0.006(5) 0.028(5) 0.044(5)


#----------------------------------------------------------------------------#
#                   MOLECULAR GEOMETRY                                       #
#----------------------------------------------------------------------------#

_geom_special_details            
;
 All esds (except the esd in the dihedral angle between two l.s. planes)
 are estimated using the full covariance matrix.  The cell esds are taken
 into account individually in the estimation of esds in distances, angles
 and torsion angles; correlations between esds in cell parameters are only
 used when they are defined by crystal symmetry.  An approximate (isotropic)
 treatment of cell esds is used for estimating esds involving l.s. planes.
;
loop_
_geom_bond_atom_site_label_1
_geom_bond_atom_site_label_2
_geom_bond_distance
_geom_bond_site_symmetry_2
_geom_bond_publ_flag
Mn1 O4 2.164(4) . ?
Mn1 O2 2.165(4) . ?
Mn1 O5 2.194(4) . ?
Mn1 O6 2.198(4) . ?
Mn1 O3 2.218(4) . ?
Mn1 O1 2.223(4) . ?
Zn1 Cl2 2.2660(16) . ?
Zn1 Cl3 2.2778(16) . ?
Zn1 Cl1 2.2781(15) . ?
Zn1 Cl4 2.2794(16) . ?
P3 O3 1.493(4) . ?
P3 C29 1.793(6) . ?
P3 C35 1.799(6) . ?
P3 C27 1.828(6) . ?
P1 O1 1.498(4) . ?
P1 C3 1.801(6) . ?
P1 C9 1.812(6) . ?
P1 C1 1.834(5) . ?
P6 O6 1.496(4) . ?
P6 C73 1.794(6) . ?
P6 C67 1.794(6) . ?
P6 C53 1.825(6) . ?
P2 O2 1.500(4) . ?
P2 C21 1.797(6) . ?
P2 C15 1.798(6) . ?
P2 C1 1.816(5) . ?
P5 O5 1.504(4) . ?
P5 C55 1.801(6) . ?
P5 C61 1.809(6) . ?
P5 C53 1.817(5) . ?
P4 O4 1.498(4) . ?
P4 C41 1.794(6) . ?
P4 C47 1.806(6) . ?
P4 C27 1.826(6) . ?
C28 C27 1.536(8) . ?
C10 C11 1.369(9) . ?
C10 C9 1.380(8) . ?
C46 C45 1.380(9) . ?
C46 C41 1.390(8) . ?
C21 C22 1.385(8) . ?
C21 C26 1.399(8) . ?
C9 C14 1.394(8) . ?
C4 C5 1.389(8) . ?
C4 C3 1.399(8) . ?
C54 C53 1.557(8) . ?
C55 C60 1.384(8) . ?
C55 C56 1.389(8) . ?
C42 C43 1.371(8) . ?
C42 C41 1.383(8) . ?
C68 C69 1.383(10) . ?
C68 C67 1.397(8) . ?
C29 C34 1.391(8) . ?
C29 C30 1.395(8) . ?
C2 C1 1.560(8) . ?
C56 C57 1.378(8) . ?
C11 C12 1.391(9) . ?
C35 C40 1.385(8) . ?
C35 C36 1.388(8) . ?
C74 C73 1.383(8) . ?
C74 C75 1.389(9) . ?
C45 C44 1.382(9) . ?
C30 C31 1.381(8) . ?
C47 C48 1.387(8) . ?
C47 C52 1.389(8) . ?
C73 C78 1.390(8) . ?
C72 C67 1.391(9) . ?
C72 C71 1.396(9) . ?
C34 C33 1.383(8) . ?
C38 C39 1.363(9) . ?
C38 C37 1.375(8) . ?
C14 C13 1.377(8) . ?
C3 C8 1.380(8) . ?
C65 C66 1.375(8) . ?
C65 C64 1.386(9) . ?
C66 C61 1.392(8) . ?
C15 C16 1.379(9) . ?
C15 C20 1.412(9) . ?
C44 C43 1.377(9) . ?
C61 C62 1.387(8) . ?
C23 C22 1.386(9) . ?
C23 C24 1.393(9) . ?
C6 C5 1.380(9) . ?
C6 C7 1.384(9) . ?
C70 C69 1.358(11) . ?
C70 C71 1.378(11) . ?
C48 C49 1.383(8) . ?
C49 C50 1.389(9) . ?
C52 C51 1.377(8) . ?
C64 C63 1.370(9) . ?
C16 C17 1.396(9) . ?
C37 C36 1.388(8) . ?
C26 C25 1.392(9) . ?
C13 C12 1.376(9) . ?
C40 C39 1.395(9) . ?
C8 C7 1.378(9) . ?
C60 C59 1.389(9) . ?
C50 C51 1.382(9) . ?
C57 C58 1.375(10) . ?
C20 C19 1.379(10) . ?
C31 C32 1.379(9) . ?
C58 C59 1.385(10) . ?
C32 C33 1.372(9) . ?
C17 C18 1.365(11) . ?
C62 C63 1.386(9) . ?
C24 C25 1.370(10) . ?
C75 C76 1.392(9) . ?
C76 C77 1.365(10) . ?
C78 C77 1.381(9) . ?
C19 C18 1.351(11) . ?

loop_
_geom_angle_atom_site_label_1
_geom_angle_atom_site_label_2
_geom_angle_atom_site_label_3
_geom_angle
_geom_angle_site_symmetry_1
_geom_angle_site_symmetry_3
_geom_angle_publ_flag
O4 Mn1 O2 85.02(14) . . ?
O4 Mn1 O5 87.24(14) . . ?
O2 Mn1 O5 87.74(14) . . ?
O4 Mn1 O6 163.58(14) . . ?
O2 Mn1 O6 109.01(14) . . ?
O5 Mn1 O6 84.90(14) . . ?
O4 Mn1 O3 81.15(14) . . ?
O2 Mn1 O3 161.70(15) . . ?
O5 Mn1 O3 103.42(13) . . ?
O6 Mn1 O3 86.68(14) . . ?
O4 Mn1 O1 108.68(14) . . ?
O2 Mn1 O1 82.36(14) . . ?
O5 Mn1 O1 160.31(14) . . ?
O6 Mn1 O1 82.32(14) . . ?
O3 Mn1 O1 90.76(13) . . ?
Cl2 Zn1 Cl3 113.75(7) . . ?
Cl2 Zn1 Cl1 108.60(6) . . ?
Cl3 Zn1 Cl1 105.46(6) . . ?
Cl2 Zn1 Cl4 110.94(6) . . ?
Cl3 Zn1 Cl4 106.58(6) . . ?
Cl1 Zn1 Cl4 111.41(6) . . ?
O3 P3 C29 113.4(2) . . ?
O3 P3 C35 110.7(2) . . ?
C29 P3 C35 105.6(2) . . ?
O3 P3 C27 109.8(2) . . ?
C29 P3 C27 109.1(3) . . ?
C35 P3 C27 108.0(3) . . ?
O1 P1 C3 112.9(2) . . ?
O1 P1 C9 109.4(2) . . ?
C3 P1 C9 107.3(3) . . ?
O1 P1 C1 111.7(2) . . ?
C3 P1 C1 104.8(3) . . ?
C9 P1 C1 110.6(3) . . ?
O6 P6 C73 112.5(2) . . ?
O6 P6 C67 111.6(3) . . ?
C73 P6 C67 106.1(3) . . ?
O6 P6 C53 110.2(2) . . ?
C73 P6 C53 106.6(3) . . ?
C67 P6 C53 109.6(3) . . ?
O2 P2 C21 111.8(3) . . ?
O2 P2 C15 110.6(2) . . ?
C21 P2 C15 106.8(3) . . ?
O2 P2 C1 111.4(2) . . ?
C21 P2 C1 108.2(3) . . ?
C15 P2 C1 107.8(3) . . ?
O5 P5 C55 111.7(2) . . ?
O5 P5 C61 110.9(2) . . ?
C55 P5 C61 107.2(3) . . ?
O5 P5 C53 110.3(2) . . ?
C55 P5 C53 112.2(3) . . ?
C61 P5 C53 104.4(2) . . ?
O4 P4 C41 113.1(2) . . ?
O4 P4 C47 109.7(2) . . ?
C41 P4 C47 109.3(3) . . ?
O4 P4 C27 111.4(2) . . ?
C41 P4 C27 106.8(2) . . ?
C47 P4 C27 106.3(3) . . ?
P3 O3 Mn1 139.9(2) . . ?
P2 O2 Mn1 134.5(2) . . ?
P1 O1 Mn1 136.8(2) . . ?
P5 O5 Mn1 129.5(2) . . ?
P4 O4 Mn1 134.8(2) . . ?
P6 O6 Mn1 138.1(2) . . ?
C11 C10 C9 120.7(6) . . ?
C45 C46 C41 119.9(6) . . ?
C22 C21 C26 120.7(6) . . ?
C22 C21 P2 119.4(4) . . ?
C26 C21 P2 119.9(5) . . ?
C28 C27 P3 111.1(4) . . ?
C28 C27 P4 108.7(4) . . ?
P3 C27 P4 108.6(3) . . ?
C10 C9 C14 119.0(5) . . ?
C10 C9 P1 123.7(4) . . ?
C14 C9 P1 117.2(4) . . ?
C5 C4 C3 120.0(5) . . ?
C60 C55 C56 119.7(5) . . ?
C60 C55 P5 123.2(4) . . ?
C56 C55 P5 117.0(4) . . ?
C43 C42 C41 119.9(5) . . ?
C69 C68 C67 119.3(7) . . ?
C34 C29 C30 119.5(5) . . ?
C34 C29 P3 117.8(4) . . ?
C30 C29 P3 122.6(4) . . ?
C54 C53 P5 106.0(4) . . ?
C54 C53 P6 110.4(4) . . ?
P5 C53 P6 111.7(3) . . ?
C57 C56 C55 119.7(6) . . ?
C2 C1 P2 106.5(4) . . ?
C2 C1 P1 110.6(4) . . ?
P2 C1 P1 108.4(3) . . ?
C10 C11 C12 120.7(6) . . ?
C40 C35 C36 118.6(5) . . ?
C40 C35 P3 123.6(4) . . ?
C36 C35 P3 117.8(4) . . ?
C73 C74 C75 120.9(6) . . ?
C44 C45 C46 119.8(6) . . ?
C31 C30 C29 119.8(6) . . ?
C48 C47 C52 120.0(5) . . ?
C48 C47 P4 123.1(4) . . ?
C52 C47 P4 116.9(4) . . ?
C74 C73 C78 119.0(6) . . ?
C74 C73 P6 118.4(4) . . ?
C78 C73 P6 122.6(5) . . ?
C67 C72 C71 119.9(6) . . ?
C33 C34 C29 119.9(6) . . ?
C39 C38 C37 119.8(6) . . ?
C72 C67 C68 119.7(6) . . ?
C72 C67 P6 117.5(5) . . ?
C68 C67 P6 122.8(5) . . ?
C13 C14 C9 119.9(5) . . ?
C42 C41 C46 119.8(5) . . ?
C42 C41 P4 118.9(4) . . ?
C46 C41 P4 121.1(4) . . ?
C8 C3 C4 118.9(5) . . ?
C8 C3 P1 122.4(4) . . ?
C4 C3 P1 118.7(4) . . ?
C66 C65 C64 120.6(6) . . ?
C65 C66 C61 119.9(6) . . ?
C16 C15 C20 119.2(6) . . ?
C16 C15 P2 126.3(5) . . ?
C20 C15 P2 114.5(5) . . ?
C43 C44 C45 120.0(6) . . ?
C62 C61 C66 119.2(5) . . ?
C62 C61 P5 121.9(5) . . ?
C66 C61 P5 118.9(4) . . ?
C22 C23 C24 119.8(6) . . ?
C5 C6 C7 119.5(6) . . ?
C69 C70 C71 121.2(7) . . ?
C49 C48 C47 119.5(5) . . ?
C42 C43 C44 120.6(6) . . ?
C48 C49 C50 120.5(5) . . ?
C51 C52 C47 120.0(5) . . ?
C63 C64 C65 119.8(6) . . ?
C21 C22 C23 119.7(6) . . ?
C15 C16 C17 119.3(6) . . ?
C38 C37 C36 120.2(6) . . ?
C25 C26 C21 118.5(6) . . ?
C70 C69 C68 120.7(7) . . ?
C12 C13 C14 121.1(6) . . ?
C37 C36 C35 120.6(5) . . ?
C35 C40 C39 120.2(6) . . ?
C7 C8 C3 120.8(6) . . ?
C8 C7 C6 120.4(6) . . ?
C55 C60 C59 120.3(6) . . ?
C51 C50 C49 119.5(5) . . ?
C58 C57 C56 120.6(6) . . ?
C19 C20 C15 120.0(7) . . ?
C32 C31 C30 120.2(6) . . ?
C6 C5 C4 120.4(6) . . ?
C57 C58 C59 120.3(6) . . ?
C33 C32 C31 120.3(6) . . ?
C18 C17 C16 120.2(7) . . ?
C61 C62 C63 120.4(6) . . ?
C25 C24 C23 120.3(6) . . ?
C32 C33 C34 120.3(6) . . ?
C70 C71 C72 119.2(7) . . ?
C13 C12 C11 118.7(6) . . ?
C52 C51 C50 120.5(6) . . ?
C74 C75 C76 118.9(6) . . ?
C77 C76 C75 120.5(6) . . ?
C77 C78 C73 120.2(6) . . ?
C18 C19 C20 119.9(7) . . ?
C64 C63 C62 120.0(6) . . ?
C19 C18 C17 121.4(7) . . ?
C58 C59 C60 119.3(6) . . ?
C38 C39 C40 120.7(6) . . ?
C76 C77 C78 120.5(6) . . ?
C24 C25 C26 121.0(6) . . ?

_shelx_res_file                  
;
TITL SC_AH_MnZNCc_rev_0m_a.res in Cc
    shelx.res
    created by SHELXL-2019/3 at 20:12:23 on 12-Mar-2025
CELL  0.71073  11.2591  26.7307  25.1411   90.000  100.520   90.000
ZERR     4.00   0.0005   0.0012   0.0011    0.000    0.001    0.000
LATT  -7
SYMM    X, - Y, 1/2 + Z
SFAC  C    H    CL   MN   O    P    ZN
UNIT  312 296 16 4 28 24 4
MERG   2
FMAP   2
PLAN   20
SIZE     0.080   0.090   0.450
DFIX 0.9 H1S O1S
DFIX 0.9 H2S O1S
DFIX 1.52 H1S H2S
ISOR 0.1 0.1 C1
ACTA
BOND
LIST   4
L.S.  120
TEMP    -173.15
WGHT    0.028800   13.911800
FVAR       0.21151
MN1   4    0.544179    0.357960    0.472604    11.00000    0.00745    0.00843 =
         0.00786    0.00049    0.00115    0.00027
ZN1   7    0.266216    0.616783    0.262757    11.00000    0.01628    0.01698 =
         0.01175    0.00167    0.00270   -0.00012
CL1   3    0.328290    0.690069    0.230523    11.00000    0.02804    0.01694 =
         0.01443    0.00336    0.00530    0.00127
P3    6    0.476012    0.286744    0.354356    11.00000    0.00838    0.01290 =
         0.00726    0.00042    0.00022    0.00084
P1    6    0.349769    0.307856    0.550992    11.00000    0.00957    0.01319 =
         0.00796    0.00075    0.00108   -0.00116
P6    6    0.354277    0.456812    0.427100    11.00000    0.00838    0.01089 =
         0.01738   -0.00047    0.00161   -0.00032
P2    6    0.593388    0.337431    0.607903    11.00000    0.01044    0.01611 =
         0.00845    0.00145   -0.00029   -0.00261
CL3   3    0.432989    0.584296    0.316686    11.00000    0.02052    0.02280 =
         0.02831    0.01170    0.00020    0.00276
P5    6    0.620829    0.477970    0.458569    11.00000    0.00859    0.01102 =
         0.01041    0.00063    0.00175   -0.00152
CL4   3    0.127412    0.630209    0.316839    11.00000    0.01786    0.02621 =
         0.02189   -0.00585    0.00864   -0.00624
P4    6    0.725606    0.279921    0.417260    11.00000    0.00923    0.01184 =
         0.01026   -0.00009    0.00093    0.00171
CL2   3    0.189159    0.567321    0.191595    11.00000    0.03677    0.02710 =
         0.01512   -0.00184    0.00384   -0.00628
O3    5    0.477625    0.332598    0.388421    11.00000    0.00707    0.01388 =
         0.01064    0.00131    0.00139    0.00084
O2    5    0.627517    0.358126    0.557326    11.00000    0.00977    0.02044 =
         0.00952   -0.00086   -0.00131   -0.00289
O1    5    0.410009    0.309523    0.502574    11.00000    0.01303    0.01200 =
         0.00962    0.00195   -0.00165   -0.00480
O5    5    0.655040    0.423540    0.462322    11.00000    0.00922    0.01426 =
         0.01060   -0.00094    0.00012   -0.00046
O4    5    0.696981    0.312461    0.461783    11.00000    0.01000    0.01189 =
         0.01269   -0.00360    0.00328   -0.00022
O6    5    0.392534    0.411028    0.460054    11.00000    0.00885    0.01258 =
         0.01536   -0.00294    0.00312   -0.00036
C28   1    0.551259    0.211711    0.429529    11.00000    0.00996    0.02140 =
         0.02737    0.01076    0.00470    0.00385
AFIX  33
H28A  2    0.616097    0.188932    0.445688    11.00000   -1.50000
H28B  2    0.530183    0.233660    0.457617    11.00000   -1.50000
H28C  2    0.480164    0.192236    0.413192    11.00000   -1.50000
AFIX   0
C10   1    0.293438    0.229344    0.617210    11.00000    0.01894    0.01883 =
         0.01515   -0.00598    0.00160   -0.00131
AFIX  43
H10   2    0.273084    0.254266    0.640949    11.00000   -1.20000
AFIX   0
C46   1    0.815892    0.290520    0.322108    11.00000    0.01712    0.02013 =
         0.01674    0.00219    0.00414    0.00182
AFIX  43
H46   2    0.826007    0.255228    0.322926    11.00000   -1.20000
AFIX   0
C21   1    0.630512    0.272217    0.616678    11.00000    0.01291    0.01331 =
         0.01743    0.00396   -0.00694   -0.00168
C27   1    0.594113    0.243543    0.385774    11.00000    0.01365    0.00876 =
         0.00819   -0.00147   -0.00003    0.00207
AFIX  13
H27   2    0.617066    0.221114    0.357463    11.00000   -1.20000
AFIX   0
C9    1    0.335365    0.243396    0.571154    11.00000    0.00928    0.01645 =
         0.00654    0.00397   -0.00196   -0.00342
C4    1    0.146473    0.345319    0.484754    11.00000    0.01908    0.01204 =
         0.01238   -0.00240    0.00235   -0.00328
AFIX  43
H4    2    0.188610    0.338552    0.456077    11.00000   -1.20000
AFIX   0
C54   1    0.512902    0.463881    0.354645    11.00000    0.01648    0.02223 =
         0.01511    0.00022    0.00208    0.00184
AFIX  33
H54A  2    0.442340    0.467814    0.325710    11.00000   -1.50000
H54B  2    0.582420    0.480948    0.344417    11.00000   -1.50000
H54C  2    0.531277    0.428232    0.360317    11.00000   -1.50000
AFIX   0
C55   1    0.605252    0.503013    0.523425    11.00000    0.01373    0.01704 =
         0.01086   -0.00089    0.00316   -0.00285
C42   1    0.761556    0.366149    0.363133    11.00000    0.01211    0.02134 =
         0.01584   -0.00438    0.00363   -0.00033
AFIX  43
H42   2    0.734576    0.382859    0.392089    11.00000   -1.20000
AFIX   0
C68   1    0.261612    0.550729    0.448517    11.00000    0.01699    0.01364 =
         0.04531    0.00175    0.00508    0.00256
AFIX  43
H68   2    0.292458    0.563357    0.418433    11.00000   -1.20000
AFIX   0
C29   1    0.495335    0.299661    0.286471    11.00000    0.00613    0.02091 =
         0.01244    0.00084    0.00041   -0.00522
C53   1    0.485372    0.487147    0.407846    11.00000    0.01056    0.00645 =
         0.01608    0.00454   -0.00191    0.00034
AFIX  13
H53   2    0.469263    0.523761    0.402489    11.00000   -1.20000
AFIX   0
C2    1    0.404144    0.401427    0.598848    11.00000    0.01854    0.03034 =
         0.02113   -0.00599    0.00641   -0.00297
AFIX  33
H2A   2    0.317956    0.407157    0.598294    11.00000   -1.50000
H2B   2    0.451886    0.420590    0.628489    11.00000   -1.50000
H2C   2    0.424602    0.412242    0.564381    11.00000   -1.50000
AFIX   0
C56   1    0.669471    0.479344    0.568892    11.00000    0.02301    0.01943 =
         0.01511   -0.00241    0.00158   -0.00074
AFIX  43
H56   2    0.716810    0.450606    0.565035    11.00000   -1.20000
AFIX   0
C1    1    0.432777    0.344581    0.607411    11.00000    0.00726    0.01893 =
         0.00371   -0.00289    0.00420   -0.00159
AFIX  13
H1    2    0.412442    0.332966    0.642482    11.00000   -1.20000
AFIX   0
C11   1    0.280878    0.179840    0.629035    11.00000    0.02018    0.02823 =
         0.01342    0.00496    0.00035   -0.00805
AFIX  43
H11   2    0.251630    0.170759    0.660831    11.00000   -1.20000
AFIX   0
C35   1    0.333121    0.255118    0.348030    11.00000    0.01261    0.00907 =
         0.00891    0.00197   -0.00154    0.00028
C74   1    0.226360    0.393188    0.352583    11.00000    0.01057    0.02533 =
         0.02030    0.00377    0.00279   -0.00094
AFIX  43
H74   2    0.260259    0.367751    0.377117    11.00000   -1.20000
AFIX   0
C45   1    0.842181    0.317860    0.279145    11.00000    0.02554    0.02783 =
         0.01598   -0.00413    0.00719   -0.00265
AFIX  43
H45   2    0.869961    0.301411    0.250234    11.00000   -1.20000
AFIX   0
C30   1    0.532306    0.263316    0.253162    11.00000    0.01593    0.02559 =
         0.01602    0.00117    0.00214    0.00398
AFIX  43
H30   2    0.556183    0.231149    0.267265    11.00000   -1.20000
AFIX   0
C47   1    0.840727    0.235155    0.444695    11.00000    0.00396    0.01477 =
         0.01880    0.00021    0.00677    0.00045
C73   1    0.251989    0.442826    0.365423    11.00000    0.00905    0.01601 =
         0.01633    0.00370   -0.00371    0.00165
C72   1    0.229277    0.482239    0.506569    11.00000    0.01899    0.01737 =
         0.03071   -0.00234    0.00519   -0.00248
AFIX  43
H72   2    0.237756    0.447869    0.516122    11.00000   -1.20000
AFIX   0
C34   1    0.463426    0.346979    0.265615    11.00000    0.01273    0.02145 =
         0.01442    0.00108    0.00055   -0.00322
AFIX  43
H34   2    0.439768    0.372184    0.288200    11.00000   -1.20000
AFIX   0
C38   1    0.106200    0.211461    0.341443    11.00000    0.01241    0.03011 =
         0.02010    0.00095   -0.00476   -0.00755
AFIX  43
H38   2    0.029097    0.196352    0.339293    11.00000   -1.20000
AFIX   0
C67   1    0.277089    0.500397    0.463109    11.00000    0.00986    0.01278 =
         0.02971   -0.01011    0.00094   -0.00201
C14   1    0.363856    0.206406    0.536449    11.00000    0.01492    0.02235 =
         0.01604    0.00038    0.00626   -0.00196
AFIX  43
H14   2    0.391273    0.215468    0.504205    11.00000   -1.20000
AFIX   0
C41   1    0.774601    0.314698    0.364166    11.00000    0.00636    0.01858 =
         0.01006   -0.00052   -0.00014   -0.00004
C3    1    0.200270    0.334450    0.538173    11.00000    0.01152    0.00982 =
         0.01555    0.00124    0.00420    0.00060
C65   1    0.930538    0.518748    0.409808    11.00000    0.01135    0.03443 =
         0.03722   -0.00192    0.00774   -0.00715
AFIX  43
H65   2    1.003623    0.502849    0.405463    11.00000   -1.20000
AFIX   0
C66   1    0.843441    0.491828    0.429179    11.00000    0.01962    0.01788 =
         0.02425    0.00671    0.00368    0.00004
AFIX  43
H66   2    0.857201    0.457706    0.438962    11.00000   -1.20000
AFIX   0
C15   1    0.673601    0.369349    0.666557    11.00000    0.02102    0.02253 =
         0.00667    0.00240   -0.00512   -0.00768
C44   1    0.827985    0.369233    0.278292    11.00000    0.01461    0.02768 =
         0.02061    0.00646    0.00751   -0.00746
AFIX  43
H44   2    0.846055    0.388146    0.248783    11.00000   -1.20000
AFIX   0
C61   1    0.735090    0.514669    0.434426    11.00000    0.01302    0.01515 =
         0.00712    0.00269   -0.00142   -0.00452
C23   1    0.713288    0.197673    0.585061    11.00000    0.02188    0.02464 =
         0.03034   -0.00004    0.00059    0.00361
AFIX  43
H23   2    0.751563    0.180988    0.559397    11.00000   -1.20000
AFIX   0
C6    1   -0.029587    0.376756    0.515175    11.00000    0.01265    0.01685 =
         0.03938    0.00313    0.00406    0.00415
AFIX  43
H6    2   -0.108777    0.390405    0.507485    11.00000   -1.20000
AFIX   0
C70   1    0.157032    0.564271    0.521526    11.00000    0.02596    0.02949 =
         0.06715   -0.02048    0.01157    0.00618
AFIX  43
H70   2    0.117498    0.586544    0.542044    11.00000   -1.20000
AFIX   0
C48   1    0.861754    0.191580    0.417938    11.00000    0.01104    0.01602 =
         0.01251    0.00064    0.00190   -0.00208
AFIX  43
H48   2    0.812967    0.183512    0.384069    11.00000   -1.20000
AFIX   0
C43   1    0.787629    0.392998    0.320246    11.00000    0.02090    0.01690 =
         0.02994    0.00410    0.00584   -0.00100
AFIX  43
H43   2    0.777778    0.428302    0.319452    11.00000   -1.20000
AFIX   0
C49   1    0.954250    0.159949    0.440904    11.00000    0.01345    0.01092 =
         0.02992   -0.00091    0.00547    0.00120
AFIX  43
H49   2    0.968682    0.130001    0.422756    11.00000   -1.20000
AFIX   0
C52   1    0.912511    0.246877    0.494146    11.00000    0.01429    0.01237 =
         0.01246   -0.00007    0.00004   -0.00117
AFIX  43
H52   2    0.898382    0.276822    0.512367    11.00000   -1.20000
AFIX   0
C64   1    0.912703    0.568853    0.396564    11.00000    0.02291    0.02864 =
         0.01815    0.00359    0.00524   -0.01173
AFIX  43
H64   2    0.974074    0.587374    0.383979    11.00000   -1.20000
AFIX   0
C22   1    0.685049    0.248034    0.578757    11.00000    0.01362    0.02635 =
         0.01859    0.00602   -0.00034    0.00205
AFIX  43
H22   2    0.703032    0.265901    0.548537    11.00000   -1.20000
AFIX   0
C16   1    0.623201    0.391235    0.706856    11.00000    0.02829    0.03821 =
         0.01591   -0.00336    0.00410   -0.01593
AFIX  43
H16   2    0.538583    0.389395    0.705925    11.00000   -1.20000
AFIX   0
C37   1    0.155528    0.238933    0.386317    11.00000    0.01836    0.02201 =
         0.02039   -0.00269    0.00781   -0.00142
AFIX  43
H37   2    0.111872    0.243202    0.414962    11.00000   -1.20000
AFIX   0
C26   1    0.601550    0.246155    0.660857    11.00000    0.02740    0.02774 =
         0.01954    0.00586    0.00136    0.00181
AFIX  43
H26   2    0.563474    0.262668    0.686700    11.00000   -1.20000
AFIX   0
C69   1    0.200942    0.581982    0.478305    11.00000    0.02428    0.01501 =
         0.07830   -0.00655    0.00459    0.00403
AFIX  43
H69   2    0.189850    0.616202    0.468439    11.00000   -1.20000
AFIX   0
C13   1    0.352178    0.156701    0.548999    11.00000    0.02157    0.01842 =
         0.02863   -0.00628    0.00796    0.00056
AFIX  43
H13   2    0.373230    0.131673    0.525544    11.00000   -1.20000
AFIX   0
C36   1    0.268915    0.260439    0.389868    11.00000    0.01169    0.01807 =
         0.01482   -0.00066   -0.00203   -0.00069
AFIX  43
H36   2    0.302884    0.278966    0.421213    11.00000   -1.20000
AFIX   0
C40   1    0.282206    0.227505    0.303010    11.00000    0.02431    0.03664 =
         0.01644   -0.00541    0.00777   -0.01056
AFIX  43
H40   2    0.324936    0.223203    0.274055    11.00000   -1.20000
AFIX   0
C8    1    0.138682    0.346026    0.579268    11.00000    0.01404    0.02309 =
         0.01767   -0.00110    0.00148   -0.00269
AFIX  43
H8    2    0.174734    0.339116    0.615710    11.00000   -1.20000
AFIX   0
C7    1    0.025573    0.367479    0.568103    11.00000    0.02030    0.02383 =
         0.02972   -0.00952    0.00929   -0.00195
AFIX  43
H7    2   -0.014795    0.375954    0.596907    11.00000   -1.20000
AFIX   0
C60   1    0.536375    0.544823    0.529435    11.00000    0.01828    0.01854 =
         0.02206   -0.00568    0.00301   -0.00378
AFIX  43
H60   2    0.493184    0.561307    0.498353    11.00000   -1.20000
AFIX   0
C50   1    1.026198    0.171659    0.490318    11.00000    0.01244    0.01310 =
         0.03813    0.00719    0.00122    0.00260
AFIX  43
H50   2    1.090074    0.149988    0.505832    11.00000   -1.20000
AFIX   0
C57   1    0.664271    0.497706    0.619641    11.00000    0.04226    0.02325 =
         0.01578   -0.00060    0.00313   -0.00798
AFIX  43
H57   2    0.709211    0.481814    0.650715    11.00000   -1.20000
AFIX   0
C20   1    0.799838    0.372126    0.669293    11.00000    0.01815    0.04308 =
         0.02636    0.00282   -0.00391   -0.00247
AFIX  43
H20   2    0.835965    0.356448    0.642298    11.00000   -1.20000
AFIX   0
C31   1    0.534095    0.274228    0.199638    11.00000    0.02167    0.04067 =
         0.01390   -0.00741    0.00475   -0.00179
AFIX  43
H31   2    0.558797    0.249443    0.176858    11.00000   -1.20000
AFIX   0
C5    1    0.031401    0.366015    0.473671    11.00000    0.01884    0.01678 =
         0.02345    0.00519   -0.00418   -0.00113
AFIX  43
H5    2   -0.005506    0.372809    0.437313    11.00000   -1.20000
AFIX   0
C58   1    0.594588    0.538833    0.625675    11.00000    0.04276    0.02573 =
         0.02355   -0.00794    0.01507   -0.00669
AFIX  43
H58   2    0.590666    0.550862    0.660869    11.00000   -1.20000
AFIX   0
C32   1    0.500148    0.320985    0.179126    11.00000    0.01908    0.04946 =
         0.00935    0.00878    0.00194   -0.00142
AFIX  43
H32   2    0.500266    0.328105    0.142115    11.00000   -1.20000
AFIX   0
C17   1    0.697833    0.416125    0.749036    11.00000    0.04958    0.04612 =
         0.01394   -0.00744    0.00575   -0.01695
AFIX  43
H17   2    0.663970    0.431145    0.777098    11.00000   -1.20000
AFIX   0
C62   1    0.717684    0.564776    0.420950    11.00000    0.01277    0.01799 =
         0.02974    0.00443    0.00346    0.00109
AFIX  43
H62   2    0.644544    0.580820    0.424957    11.00000   -1.20000
AFIX   0
C24   1    0.685393    0.171592    0.629132    11.00000    0.02583    0.01888 =
         0.03675    0.01201   -0.01272   -0.00010
AFIX  43
H24   2    0.705012    0.137096    0.633576    11.00000   -1.20000
AFIX   0
C33   1    0.466201    0.357265    0.211959    11.00000    0.01964    0.02624 =
         0.02429    0.01148    0.00368    0.00167
AFIX  43
H33   2    0.444504    0.389601    0.197755    11.00000   -1.20000
AFIX   0
C71   1    0.168796    0.514593    0.536142    11.00000    0.02445    0.04137 =
         0.04299   -0.01175    0.01554   -0.00181
AFIX  43
H71   2    0.136160    0.502503    0.565971    11.00000   -1.20000
AFIX   0
C12   1    0.310514    0.142721    0.594960    11.00000    0.01520    0.02036 =
         0.02942    0.00809   -0.00456   -0.00472
AFIX  43
H12   2    0.302149    0.108375    0.603260    11.00000   -1.20000
AFIX   0
C51   1    1.004129    0.215074    0.516728    11.00000    0.01455    0.01790 =
         0.02337    0.00433   -0.00549   -0.00551
AFIX  43
H51   2    1.052538    0.223033    0.550717    11.00000   -1.20000
AFIX   0
C75   1    0.151770    0.380022    0.304329    11.00000    0.02280    0.03035 =
         0.02775   -0.00290    0.00317   -0.00256
AFIX  43
H75   2    0.132922    0.345922    0.296117    11.00000   -1.20000
AFIX   0
C76   1    0.105109    0.417619    0.268211    11.00000    0.01725    0.04727 =
         0.02327    0.00661   -0.00753   -0.00776
AFIX  43
H76   2    0.056952    0.409059    0.234351    11.00000   -1.20000
AFIX   0
C78   1    0.200922    0.479734    0.329431    11.00000    0.01760    0.02636 =
         0.03969    0.01120   -0.00824   -0.00512
AFIX  43
H78   2    0.216203    0.513999    0.338115    11.00000   -1.20000
AFIX   0
C19   1    0.870590    0.397604    0.711164    11.00000    0.02516    0.06727 =
         0.02766    0.00172   -0.00366   -0.01757
AFIX  43
H19   2    0.955286    0.400136    0.712625    11.00000   -1.20000
AFIX   0
C63   1    0.806303    0.591607    0.401671    11.00000    0.02511    0.01904 =
         0.02593    0.00533    0.00134   -0.00399
AFIX  43
H63   2    0.793266    0.625788    0.391995    11.00000   -1.20000
AFIX   0
C18   1    0.819298    0.418967    0.750120    11.00000    0.04016    0.05952 =
         0.01610    0.00055   -0.00601   -0.02702
AFIX  43
H18   2    0.868836    0.436341    0.778886    11.00000   -1.20000
AFIX   0
C59   1    0.530101    0.562791    0.580670    11.00000    0.02193    0.02174 =
         0.04226   -0.01461    0.01336   -0.00141
AFIX  43
H59   2    0.482040    0.591240    0.584807    11.00000   -1.20000
AFIX   0
C39   1    0.168274    0.205983    0.300077    11.00000    0.03289    0.04033 =
         0.01537   -0.00786    0.00189   -0.01874
AFIX  43
H39   2    0.133641    0.187326    0.268929    11.00000   -1.20000
AFIX   0
C77   1    0.128053    0.466726    0.281098    11.00000    0.01786    0.03590 =
         0.03435    0.02241   -0.00977   -0.00727
AFIX  43
H77   2    0.093633    0.492128    0.256633    11.00000   -1.20000
AFIX   0
C25   1    0.629786    0.195482    0.666091    11.00000    0.04160    0.03058 =
         0.02480    0.02012   -0.00202    0.00062
AFIX  43
H25   2    0.610199    0.177208    0.695729    11.00000   -1.20000
AFIX   0
MOLE  1
O1S   5    0.422721    0.493152    0.217664    11.00000    0.09976    0.09479 =
         0.07090    0.00562    0.02832    0.04430
H1S   2    0.436619    0.495626    0.182358    11.00000   -1.20000
H2S   2    0.365716    0.517085    0.223262    11.00000   -1.20000
HKLF    4


REM  SC_AH_MnZNCc_rev_0m_a.res in Cc
REM wR2 = 0.0870, GooF = S = 1.140, Restrained GooF = 1.140 for all data
REM R1 = 0.0428 for 12908 Fo > 4sig(Fo) and 0.0461 for all 13591 data
REM 880 parameters refined using 11 restraints

END

WGHT      0.0285     14.1129

REM Highest difference peak  0.613,  deepest hole -0.426,  1-sigma level  0.076
Q1    1   0.2695  0.5813  0.2640  11.00000  0.05    0.61
Q2    1   0.2570  0.6897  0.2475  11.00000  0.05    0.59
Q3    1   0.3477  0.2712  0.5609  11.00000  0.05    0.46
Q4    1   0.2022  0.5365  0.1917  11.00000  0.05    0.44
Q5    1   0.2868  0.6529  0.2475  11.00000  0.05    0.44
Q6    1   0.7966  0.2567  0.4198  11.00000  0.05    0.42
Q7    1   0.4272  0.6016  0.3507  11.00000  0.05    0.41
Q8    1   0.6069  0.3028  0.6160  11.00000  0.05    0.41
Q9    1   0.4954  0.3216  0.4714  11.00000  0.05    0.39
Q10   1   0.6042  0.4968  0.4907  11.00000  0.05    0.39
Q11   1   0.5358  0.3910  0.4601  11.00000  0.05    0.38
Q12   1   0.1275  0.5964  0.2997  11.00000  0.05    0.38
Q13   1   0.2466  0.6295  0.2236  11.00000  0.05    0.38
Q14   1   0.3248  0.6073  0.2408  11.00000  0.05    0.38
Q15   1   0.2798  0.5624  0.1900  11.00000  0.05    0.38
Q16   1   0.7618  0.2997  0.3891  11.00000  0.05    0.37
Q17   1   0.5606  0.4836  0.4292  11.00000  0.05    0.37
Q18   1   0.3140  0.4816  0.4482  11.00000  0.05    0.36
Q19   1   0.6648  0.2867  0.4399  11.00000  0.05    0.36
Q20   1   0.1828  0.6171  0.2836  11.00000  0.05    0.36
;
_shelx_res_checksum              11237
####################################################################### 
# 
# This file contains crystal structure data downloaded from the 
# Cambridge Structural Database (CSD) hosted by the Cambridge 
# Crystallographic Data Centre (CCDC).
# 
# Full information about CCDC data access policies and citation 
# guidelines are available at http://www.ccdc.cam.ac.uk/access/V1 
# 
# Audit and citation data items may have been added by the CCDC. 
# Please retain this information to preserve the provenance of 
# this file and to allow appropriate attribution of the data. 
# 
#######################################################################

data_compound_2_100K
_database_code_depnum_ccdc_archive 'CCDC 2328050'
loop_
_audit_author_name
_audit_author_address
'Aleksander Hoffman'
;Faculty of Chemistry, Jagiellonian University
Poland
;
_audit_update_record             
;
2024-01-24 deposited with the CCDC.	2025-04-15 downloaded from the CCDC.
;

_audit_creation_date             2024-01-24T18:10:58-00:00
_audit_creation_method           'WinGX routine CIF_UPDATE'
_audit_conform_dict_name         cif_core.dic
_audit_conform_dict_version      2.4.5
_audit_conform_dict_location     ftp://ftp.iucr.org/pub/cif_core.dic

#----------------------------------------------------------------------------#
#                   CHEMICAL INFORMATION                                     #
#----------------------------------------------------------------------------#

_chemical_formula_moiety         'C75 H66 Mn O6 P6, Cl4 Mn, 2(C2 H3 N)'
_chemical_formula_sum            'C79 H72 Cl4 Mn2 N2 O6 P6'
_chemical_formula_weight         1582.88

#----------------------------------------------------------------------------#
#                   UNIT CELL INFORMATION                                    #
#----------------------------------------------------------------------------#

_symmetry_cell_setting           monoclinic
_symmetry_space_group_name_H-M   'P 21/c'
_symmetry_space_group_name_Hall  '-P 2ybc'
_symmetry_Int_Tables_number      14
loop_
_symmetry_equiv_pos_as_xyz
'x, y, z'
'-x, y+1/2, -z+1/2'
'-x, -y, -z'
'x, -y-1/2, z-1/2'

_cell_length_a                   13.0568(5)
_cell_length_b                   19.8458(8)
_cell_length_c                   29.0464(12)
_cell_angle_alpha                90
_cell_angle_beta                 91.420(2)
_cell_angle_gamma                90
_cell_volume                     7524.3(5)
_cell_formula_units_Z            4
_cell_measurement_temperature    100(2)
_cell_measurement_reflns_used    88987
_cell_measurement_theta_min      2.341
_cell_measurement_theta_max      25.027
_cell_measurement_wavelength     0.710733

#----------------------------------------------------------------------------#
#                   CRYSTAL INFORMATION                                      #
#----------------------------------------------------------------------------#

_exptl_crystal_description       block
_exptl_crystal_colour            colorless
_exptl_crystal_size_max          0.2
_exptl_crystal_size_mid          0.18
_exptl_crystal_size_min          0.14
_exptl_crystal_density_diffrn    1.397
_exptl_crystal_density_method    'not measured'
_exptl_crystal_F_000             3264

#----------------------------------------------------------------------------#
#                   ABSORPTION CORRECTION                                    #
#----------------------------------------------------------------------------#

_exptl_absorpt_coefficient_mu    0.659
_exptl_absorpt_correction_type   multi-scan
_exptl_absorpt_correction_T_min  0.5711
_exptl_absorpt_correction_T_max  0.7454
_exptl_absorpt_process_details   'SADABS-2016/2 (Bruker,2016/2)'

#----------------------------------------------------------------------------#
#                   DATA COLLECTION                                          #
#----------------------------------------------------------------------------#

_diffrn_ambient_temperature      100(2)
_diffrn_radiation_wavelength     0.71073
_diffrn_radiation_type           MoK\a
_diffrn_radiation_probe          x-ray
_diffrn_radiation_monochromator  graphite
_diffrn_measurement_device_type  'D8Quest Eco Photon50'
_diffrn_measurement_method       \w
_diffrn_standards_number         0
_diffrn_standards_interval_time  0
_diffrn_standards_interval_count 0
_diffrn_standards_decay_%        ?
_diffrn_reflns_av_R_equivalents  0.071
_diffrn_reflns_av_unetI/netI     0.048
_diffrn_reflns_number            88987
_diffrn_reflns_limit_h_min       -15
_diffrn_reflns_limit_h_max       15
_diffrn_reflns_limit_k_min       -23
_diffrn_reflns_limit_k_max       23
_diffrn_reflns_limit_l_min       -34
_diffrn_reflns_limit_l_max       34
_diffrn_reflns_theta_min         2.341
_diffrn_reflns_theta_max         25.027
_diffrn_reflns_theta_full        25.027
_diffrn_measured_fraction_theta_full 0.999
_diffrn_measured_fraction_theta_max 0.999
_diffrn_reflns_Laue_measured_fraction_full 0.999
_diffrn_reflns_Laue_measured_fraction_max 0.999
_diffrn_reflns_point_group_measured_fraction_full 0.999
_diffrn_reflns_point_group_measured_fraction_max 0.999
_reflns_Friedel_coverage         0
_reflns_number_total             13290
_reflns_number_gt                10842
_reflns_threshold_expression     'I > 2\s(I)'

#----------------------------------------------------------------------------#
#                   COMPUTER PROGRAMS USED                                   #
#----------------------------------------------------------------------------#

_computing_structure_solution    'SHELXT 2018/2 (Sheldrick, 2018)'
_computing_structure_refinement  'SHELXL-2019/2 (Sheldrick, 2019)'
_computing_molecular_graphics    'Ortep for Windows (Farrugia, 2012)'
_computing_publication_material  'WinGX publication routines (Farrugia, 2012)'

#----------------------------------------------------------------------------#
#                   STRUCTURE SOLUTION                                       #
#----------------------------------------------------------------------------#

_atom_sites_solution_hydrogens   geom

#----------------------------------------------------------------------------#
#                   REFINEMENT INFORMATION                                   #
#----------------------------------------------------------------------------#

_shelx_SHELXL_version_number     2019/3
_refine_ls_structure_factor_coef Fsqd
_refine_ls_matrix_type           full
_refine_ls_weighting_scheme      calc
_refine_ls_weighting_details     
'w=1/[\s^2^(Fo^2^)+(0.0557P)^2^+25.7811P] where P=(Fo^2^+2Fc^2^)/3'
_refine_ls_hydrogen_treatment    constr
_refine_ls_extinction_method     none
_refine_ls_number_reflns         13290
_refine_ls_number_parameters     894
_refine_ls_number_restraints     42
_refine_ls_number_constraints    0
_refine_ls_R_factor_all          0.0857
_refine_ls_R_factor_gt           0.068
_refine_ls_wR_factor_ref         0.1533
_refine_ls_wR_factor_gt          0.146
_refine_ls_goodness_of_fit_ref   1.146
_refine_ls_restrained_S_all      1.152
_refine_ls_shift/su_max          0
_refine_ls_shift/su_mean         0
_refine_diff_density_max         1.977
_refine_diff_density_min         -0.662
_refine_diff_density_rms         0.099

#----------------------------------------------------------------------------#
#                   CONSTRAINTS AND RESTRAINTS                               #
#----------------------------------------------------------------------------#


#----------------------------------------------------------------------------#
#                   ATOMIC TYPES, COORDINATES AND THERMAL PARAMETERS         #
#----------------------------------------------------------------------------#

loop_
_atom_type_symbol
_atom_type_description
_atom_type_scat_dispersion_real
_atom_type_scat_dispersion_imag
_atom_type_scat_source
C C 0.0033 0.0016 'International Tables Vol C Tables 4.2.6.8 and 6.1.1.4'
Cl Cl 0.1484 0.1585 'International Tables Vol C Tables 4.2.6.8 and 6.1.1.4'
Mn Mn 0.3368 0.7283 'International Tables Vol C Tables 4.2.6.8 and 6.1.1.4'
O O 0.0106 0.006 'International Tables Vol C Tables 4.2.6.8 and 6.1.1.4'
P P 0.1023 0.0942 'International Tables Vol C Tables 4.2.6.8 and 6.1.1.4'
N N 0.0061 0.0033 'International Tables Vol C Tables 4.2.6.8 and 6.1.1.4'
H H 0 0 'International Tables Vol C Tables 4.2.6.8 and 6.1.1.4'

loop_
_atom_site_label
_atom_site_type_symbol
_atom_site_fract_x
_atom_site_fract_y
_atom_site_fract_z
_atom_site_U_iso_or_equiv
_atom_site_adp_type
_atom_site_occupancy
_atom_site_site_symmetry_order
_atom_site_calc_flag
_atom_site_refinement_flags_posn
_atom_site_refinement_flags_adp
_atom_site_refinement_flags_occupancy
_atom_site_disorder_assembly
_atom_site_disorder_group
Mn1 Mn 0.40123(5) 0.75679(3) 0.37910(2) 0.00979(15) Uani 1 1 d . . . . .
Mn2 Mn 0.14117(5) 0.18221(4) 0.37923(2) 0.01698(17) Uani 1 1 d . . . . .
P5 P 0.64949(8) 0.76500(6) 0.40716(4) 0.0125(2) Uani 1 1 d . . . . .
P4 P 0.31663(8) 0.89830(5) 0.42848(4) 0.0102(2) Uani 1 1 d . . . . .
P2 P 0.33546(8) 0.61091(5) 0.32897(4) 0.0117(2) Uani 1 1 d . . . . .
P3 P 0.32212(8) 0.89465(5) 0.32415(4) 0.0111(2) Uani 1 1 d . . . . .
P6 P 0.51343(8) 0.69203(6) 0.47441(4) 0.0133(2) Uani 1 1 d . . . . .
Cl3 Cl 0.10547(8) 0.06445(6) 0.37426(4) 0.0221(3) Uani 1 1 d . . . . .
P1 P 0.17309(8) 0.68163(6) 0.38607(4) 0.0138(2) Uani 1 1 d . . . . .
Cl1 Cl -0.01223(9) 0.24426(6) 0.36633(4) 0.0250(3) Uani 1 1 d . . . . .
Cl2 Cl 0.19737(9) 0.22156(7) 0.45305(5) 0.0327(3) Uani 1 1 d . . . . .
Cl4 Cl 0.27439(11) 0.20408(9) 0.32852(5) 0.0464(4) Uani 1 1 d . . . . .
O4 O 0.3885(2) 0.83924(15) 0.42858(10) 0.0127(6) Uani 1 1 d . . . . .
O5 O 0.5628(2) 0.77552(15) 0.37302(10) 0.0148(7) Uani 1 1 d . . . . .
O2 O 0.3996(2) 0.67306(15) 0.33157(10) 0.0144(7) Uani 1 1 d . . . . .
O3 O 0.3683(2) 0.82563(15) 0.32349(10) 0.0141(6) Uani 1 1 d . . . . .
O6 O 0.4349(2) 0.68610(15) 0.43617(11) 0.0157(7) Uani 1 1 d . . . . .
O1 O 0.2381(2) 0.74354(15) 0.38851(11) 0.0169(7) Uani 1 1 d . . . . .
C26 C 0.2461(3) 0.9084(2) 0.37422(14) 0.0098(8) Uani 1 1 d . . . . .
H26A H 0.187878 0.87645 0.373425 0.012 Uiso 1 1 calc R U . . .
H26B H 0.217438 0.954594 0.372792 0.012 Uiso 1 1 calc R U . . .
C38 C 0.4929(3) 0.9727(2) 0.43698(15) 0.0137(9) Uani 1 1 d . . . . .
H38 H 0.526679 0.930759 0.432945 0.016 Uiso 1 1 calc R U . . .
C45 C 0.4191(3) 0.9584(2) 0.32321(15) 0.0142(9) Uani 1 1 d . . . . .
C33 C 0.3861(3) 0.9754(2) 0.43818(14) 0.0108(9) Uani 1 1 d . . . . .
C51 C 0.6022(3) 0.7601(2) 0.46540(15) 0.0143(9) Uani 1 1 d . . . . .
H51A H 0.661295 0.754747 0.487103 0.017 Uiso 1 1 calc R U . . .
H51B H 0.568046 0.803172 0.472789 0.017 Uiso 1 1 calc R U . . .
C1 C 0.2480(3) 0.6061(2) 0.37633(15) 0.0133(9) Uani 1 1 d . . . . .
H1A H 0.288021 0.595749 0.404849 0.016 Uiso 1 1 calc R U . . .
H1B H 0.200304 0.568105 0.370542 0.016 Uiso 1 1 calc R U . . .
C8 C 0.2602(3) 0.6065(2) 0.27646(15) 0.0146(9) Uani 1 1 d . . . . .
C39 C 0.2353(3) 0.9051(2) 0.27522(15) 0.0138(9) Uani 1 1 d . . . . .
C52 C 0.4566(3) 0.7092(2) 0.52909(15) 0.0153(10) Uani 1 1 d . . . . .
C27 C 0.2199(3) 0.8926(2) 0.47160(15) 0.0123(9) Uani 1 1 d . . . . .
C34 C 0.3363(3) 1.0360(2) 0.44399(15) 0.0148(9) Uani 1 1 d . . . . .
H34 H 0.263702 1.037528 0.445275 0.018 Uiso 1 1 calc R U . . .
C2 C 0.4092(3) 0.5345(2) 0.33171(15) 0.0145(9) Uani 1 1 d . . . . .
C44 C 0.2463(3) 0.8607(2) 0.23869(16) 0.0172(10) Uani 1 1 d . . . . .
H44 H 0.297352 0.826576 0.240323 0.021 Uiso 1 1 calc R U . . .
C70 C 0.7421(3) 0.8323(2) 0.40648(15) 0.0158(10) Uani 1 1 d . . . . .
N2S N 0.0983(4) 0.4677(3) 0.37935(19) 0.0418(13) Uani 1 1 d . U . . .
C58 C 0.5841(3) 0.6145(2) 0.48138(16) 0.0178(10) Uani 1 1 d . . . . .
C64 C 0.7155(3) 0.6876(2) 0.39679(16) 0.0170(10) Uani 1 1 d . . . . .
C37 C 0.5490(3) 1.0315(2) 0.44174(16) 0.0183(10) Uani 1 1 d . . . . .
H37 H 0.62172 1.030316 0.441501 0.022 Uiso 1 1 calc R U . . .
C20 C 0.0771(3) 0.6908(2) 0.34081(16) 0.0159(10) Uani 1 1 d . . . . .
C35 C 0.3931(3) 1.0944(2) 0.44790(16) 0.0184(10) Uani 1 1 d . . . . .
H35 H 0.359418 1.136464 0.451366 0.022 Uiso 1 1 calc R U . . .
C13 C 0.2401(4) 0.6657(2) 0.25256(16) 0.0212(10) Uani 1 1 d . . . . .
H13 H 0.269361 0.707 0.26291 0.025 Uiso 1 1 calc R U . . .
C30 C 0.0817(4) 0.8858(2) 0.54215(17) 0.0223(11) Uani 1 1 d . . . . .
H30 H 0.034472 0.883779 0.566473 0.027 Uiso 1 1 calc R U . . .
C32 C 0.1232(3) 0.9209(2) 0.46595(17) 0.0186(10) Uani 1 1 d . . . . .
H32 H 0.104295 0.943 0.438001 0.022 Uiso 1 1 calc R U . . .
C50 C 0.3961(4) 1.0270(2) 0.32324(15) 0.0176(10) Uani 1 1 d . . . . .
H50 H 0.326728 1.041469 0.323337 0.021 Uiso 1 1 calc R U . . .
C36 C 0.4984(4) 1.0920(2) 0.44682(16) 0.0197(10) Uani 1 1 d . . . . .
H36 H 0.536781 1.132564 0.449606 0.024 Uiso 1 1 calc R U . . .
C46 C 0.5211(3) 0.9375(2) 0.32356(15) 0.0167(10) Uani 1 1 d . . . . .
H46 H 0.537196 0.89085 0.324204 0.02 Uiso 1 1 calc R U . . .
C28 C 0.2464(3) 0.8603(2) 0.51262(16) 0.0173(10) Uani 1 1 d . . . . .
H28 H 0.311905 0.839924 0.516346 0.021 Uiso 1 1 calc R U . . .
C14 C 0.1126(3) 0.6661(2) 0.44048(16) 0.0194(10) Uani 1 1 d . . . . .
C71 C 0.7408(3) 0.8853(2) 0.43751(16) 0.0182(10) Uani 1 1 d . . . . .
H71 H 0.694423 0.884354 0.462199 0.022 Uiso 1 1 calc R U . . .
C9 C 0.2187(3) 0.5460(3) 0.26096(16) 0.0201(10) Uani 1 1 d . . . . .
H9 H 0.232807 0.505421 0.277327 0.024 Uiso 1 1 calc R U . . .
C29 C 0.1782(4) 0.8578(2) 0.54777(17) 0.0222(11) Uani 1 1 d . . . . .
H29 H 0.197383 0.83678 0.576072 0.027 Uiso 1 1 calc R U . . .
C31 C 0.0543(4) 0.9166(2) 0.50135(18) 0.0229(11) Uani 1 1 d . . . . .
H31 H -0.012383 0.935109 0.497362 0.028 Uiso 1 1 calc R U . . .
C59 C 0.6627(4) 0.6078(3) 0.51454(17) 0.0249(11) Uani 1 1 d . . . . .
H59 H 0.681898 0.64488 0.533534 0.03 Uiso 1 1 calc R U . . .
C57 C 0.5149(4) 0.7323(2) 0.56670(16) 0.0177(10) Uani 1 1 d . . . . .
H57 H 0.586376 0.73944 0.563843 0.021 Uiso 1 1 calc R U . . .
C40 C 0.1604(3) 0.9550(2) 0.27299(17) 0.0206(10) Uani 1 1 d . . . . .
H40 H 0.152428 0.985525 0.297806 0.025 Uiso 1 1 calc R U . . .
C25 C 0.0712(4) 0.7520(2) 0.31801(18) 0.0231(11) Uani 1 1 d . . . . .
H25 H 0.117302 0.787251 0.326307 0.028 Uiso 1 1 calc R U . . .
C3 C 0.4876(4) 0.5282(2) 0.30034(17) 0.0225(11) Uani 1 1 d . . . . .
H3 H 0.500316 0.563656 0.279288 0.027 Uiso 1 1 calc R U . . .
C49 C 0.4746(4) 1.0742(2) 0.32312(16) 0.0220(11) Uani 1 1 d . . . . .
H49 H 0.459124 1.120947 0.323441 0.026 Uiso 1 1 calc R U . . .
C21 C 0.0108(4) 0.6391(3) 0.32810(18) 0.0259(12) Uani 1 1 d . . . . .
H21 H 0.014305 0.596892 0.343532 0.031 Uiso 1 1 calc R U . . .
C72 C 0.8065(3) 0.9397(2) 0.43292(17) 0.0204(11) Uani 1 1 d . . . . .
H72 H 0.80452 0.976051 0.454146 0.025 Uiso 1 1 calc R U . . .
C43 C 0.1832(4) 0.8660(3) 0.20000(17) 0.0234(11) Uani 1 1 d . . . . .
H43 H 0.191271 0.83597 0.174903 0.028 Uiso 1 1 calc R U . . .
C47 C 0.5993(4) 0.9852(3) 0.32298(17) 0.0246(11) Uani 1 1 d . . . . .
H47 H 0.668869 0.971259 0.322883 0.03 Uiso 1 1 calc R U . . .
C73 C 0.8748(4) 0.9407(3) 0.39736(19) 0.0267(12) Uani 1 1 d . . . . .
H73 H 0.919583 0.978051 0.394098 0.032 Uiso 1 1 calc R U . . .
C63 C 0.5576(4) 0.5602(2) 0.45321(19) 0.0263(12) Uani 1 1 d . . . . .
H63 H 0.505401 0.565156 0.430079 0.032 Uiso 1 1 calc R U . . .
C75 C 0.8117(4) 0.8340(3) 0.37116(17) 0.0253(11) Uani 1 1 d . . . . .
H75 H 0.813693 0.79764 0.349898 0.03 Uiso 1 1 calc R U . . .
C56 C 0.4685(4) 0.7448(2) 0.60843(17) 0.0242(11) Uani 1 1 d . . . . .
H56 H 0.508033 0.761057 0.633985 0.029 Uiso 1 1 calc R U . . .
C15 C 0.1042(4) 0.6028(3) 0.45977(17) 0.0245(11) Uani 1 1 d . . . . .
H15 H 0.126975 0.564353 0.44343 0.029 Uiso 1 1 calc R U . . .
C23 C -0.0672(4) 0.7106(3) 0.27042(19) 0.0297(12) Uani 1 1 d . . . . .
H23 H -0.116734 0.71739 0.246357 0.036 Uiso 1 1 calc R U . . .
C53 C 0.3515(4) 0.6980(2) 0.53373(18) 0.0227(11) Uani 1 1 d . . . . .
H53 H 0.311337 0.682478 0.508154 0.027 Uiso 1 1 calc R U . . .
C61 C 0.6835(4) 0.4925(3) 0.4921(2) 0.0342(13) Uani 1 1 d . . . . .
H61 H 0.716831 0.450264 0.496293 0.041 Uiso 1 1 calc R U . . .
C65 C 0.7977(4) 0.6679(3) 0.42511(18) 0.0274(12) Uani 1 1 d . . . . .
H65 H 0.823217 0.69716 0.448604 0.033 Uiso 1 1 calc R U . . .
C12 C 0.1773(4) 0.6643(3) 0.21361(19) 0.0308(13) Uani 1 1 d . . . . .
H12 H 0.162647 0.704841 0.197334 0.037 Uiso 1 1 calc R U . . .
C10 C 0.1568(4) 0.5448(3) 0.22157(18) 0.0271(12) Uani 1 1 d . . . . .
H10 H 0.12882 0.503483 0.21057 0.032 Uiso 1 1 calc R U . . .
C19 C 0.0767(4) 0.7220(3) 0.4645(2) 0.0309(13) Uani 1 1 d . . . . .
H19 H 0.08161 0.765721 0.45142 0.037 Uiso 1 1 calc R U . . .
C22 C -0.0606(4) 0.6494(3) 0.2927(2) 0.0327(13) Uani 1 1 d . . . . .
H22 H -0.10553 0.613885 0.283668 0.039 Uiso 1 1 calc R U . . .
C69 C 0.6810(4) 0.6454(3) 0.36172(19) 0.0286(12) Uani 1 1 d . . . . .
H69 H 0.62553 0.658706 0.341963 0.034 Uiso 1 1 calc R U . . .
C55 C 0.3639(4) 0.7334(3) 0.61258(18) 0.0284(12) Uani 1 1 d . . . . .
H55 H 0.332099 0.741951 0.641049 0.034 Uiso 1 1 calc R U . . .
C41 C 0.0976(4) 0.9592(3) 0.23377(18) 0.0289(12) Uani 1 1 d . . . . .
H41 H 0.046422 0.993186 0.231792 0.035 Uiso 1 1 calc R U . . .
C42 C 0.1084(4) 0.9150(3) 0.19782(18) 0.0282(12) Uani 1 1 d . . . . .
H42 H 0.064314 0.918179 0.171411 0.034 Uiso 1 1 calc R U . . .
C74 C 0.8783(4) 0.8877(3) 0.36640(19) 0.0295(12) Uani 1 1 d . . . . .
H74 H 0.925865 0.88816 0.342188 0.035 Uiso 1 1 calc R U . . .
C62 C 0.6070(4) 0.4990(3) 0.4588(2) 0.0335(13) Uani 1 1 d . . . . .
H62 H 0.588347 0.461785 0.439857 0.04 Uiso 1 1 calc R U . . .
C60 C 0.7123(4) 0.5463(3) 0.51940(18) 0.0308(13) Uani 1 1 d . . . . .
H60 H 0.766314 0.541322 0.541644 0.037 Uiso 1 1 calc R U . . .
C48 C 0.5751(4) 1.0531(3) 0.32255(17) 0.0269(12) Uani 1 1 d . . . . .
H48 H 0.628437 1.085555 0.321848 0.032 Uiso 1 1 calc R U . . .
C24 C -0.0011(4) 0.7621(3) 0.28338(19) 0.0307(12) Uani 1 1 d . . . . .
H24 H -0.005696 0.804582 0.268349 0.037 Uiso 1 1 calc R U . . .
C7 C 0.3934(4) 0.4832(3) 0.3625(2) 0.0316(13) Uani 1 1 d . . . . .
H7 H 0.340794 0.487152 0.384401 0.038 Uiso 1 1 calc R U . . .
C4 C 0.5470(4) 0.4705(3) 0.29967(17) 0.0264(12) Uani 1 1 d . . . . .
H4 H 0.600117 0.466305 0.278099 0.032 Uiso 1 1 calc R U . . .
C5 C 0.5291(4) 0.4193(3) 0.33011(18) 0.0267(12) Uani 1 1 d . . . . .
H5 H 0.569021 0.379338 0.329327 0.032 Uiso 1 1 calc R U . . .
C16 C 0.0625(4) 0.5952(3) 0.50313(19) 0.0328(13) Uani 1 1 d . . . . .
H16 H 0.058493 0.551761 0.516658 0.039 Uiso 1 1 calc R U . . .
C54 C 0.3061(4) 0.7096(3) 0.57542(19) 0.0291(12) Uani 1 1 d . . . . .
H54 H 0.235057 0.701156 0.578634 0.035 Uiso 1 1 calc R U . . .
C17 C 0.0272(4) 0.6506(3) 0.52641(19) 0.0355(14) Uani 1 1 d . . . . .
H17 H -0.002036 0.64529 0.555818 0.043 Uiso 1 1 calc R U . . .
C11 C 0.1358(4) 0.6044(3) 0.19833(17) 0.0283(12) Uani 1 1 d . . . . .
H11 H 0.092449 0.603869 0.171586 0.034 Uiso 1 1 calc R U . . .
C18 C 0.0343(4) 0.7139(3) 0.5070(2) 0.0381(15) Uani 1 1 d . . . . .
H18 H 0.009785 0.752068 0.523063 0.046 Uiso 1 1 calc R U . . .
C66 C 0.8417(4) 0.6057(3) 0.4188(2) 0.0349(14) Uani 1 1 d . . . . .
H66 H 0.896543 0.591488 0.438541 0.042 Uiso 1 1 calc R U . . .
C67 C 0.8071(4) 0.5644(3) 0.3842(2) 0.0422(16) Uani 1 1 d . . . . .
H67 H 0.838361 0.521687 0.379873 0.051 Uiso 1 1 calc R U . . .
C68 C 0.7278(4) 0.5839(3) 0.3558(3) 0.0471(17) Uani 1 1 d . . . . .
H68 H 0.704655 0.554895 0.331673 0.057 Uiso 1 1 calc R U . . .
C6 C 0.4530(4) 0.4261(3) 0.3619(2) 0.0395(15) Uani 1 1 d . . . . .
H6 H 0.44179 0.391126 0.38353 0.047 Uiso 1 1 calc R U . . .
C3S C 0.1339(5) 0.4233(3) 0.3661(3) 0.0493(16) Uani 1 1 d . U . . .
C1S C 0.6633(8) 0.8256(5) 0.2579(3) 0.072(2) Uani 1 1 d . U . . .
C2S C 0.5762(8) 0.7729(5) 0.2565(3) 0.095(3) Uani 1 1 d . U . . .
H2S1 H 0.605191 0.727905 0.251823 0.143 Uiso 1 1 calc R U . . .
H2S2 H 0.52788 0.783414 0.231208 0.143 Uiso 1 1 calc R U . . .
H2S3 H 0.54027 0.773788 0.285764 0.143 Uiso 1 1 calc R U . . .
N1S N 0.7312(8) 0.8627(5) 0.2576(3) 0.113(3) Uani 1 1 d . U . . .
C4S C 0.1785(8) 0.3612(4) 0.3489(4) 0.100(3) Uani 1 1 d . U . . .
H4S1 H 0.145865 0.322495 0.363579 0.15 Uiso 1 1 calc R U . . .
H4S2 H 0.252161 0.360656 0.356158 0.15 Uiso 1 1 calc R U . . .
H4S3 H 0.167268 0.358559 0.315486 0.15 Uiso 1 1 calc R U . . .

loop_
_atom_site_aniso_label
_atom_site_aniso_U_11
_atom_site_aniso_U_22
_atom_site_aniso_U_33
_atom_site_aniso_U_23
_atom_site_aniso_U_13
_atom_site_aniso_U_12
Mn1 0.0057(3) 0.0084(3) 0.0151(3) -0.0004(3) -0.0021(2) 0.0008(2)
Mn2 0.0128(3) 0.0200(4) 0.0182(4) 0.0017(3) 0.0000(3) 0.0010(3)
P5 0.0076(5) 0.0151(6) 0.0147(6) -0.0018(5) -0.0009(4) -0.0002(4)
P4 0.0086(5) 0.0096(5) 0.0123(6) -0.0003(4) 0.0002(4) 0.0003(4)
P2 0.0099(5) 0.0092(5) 0.0160(6) -0.0017(4) -0.0006(4) 0.0018(4)
P3 0.0094(5) 0.0110(5) 0.0127(6) 0.0004(4) -0.0010(4) 0.0012(4)
P6 0.0114(5) 0.0113(6) 0.0173(6) 0.0022(5) -0.0005(4) 0.0026(4)
Cl3 0.0161(6) 0.0204(6) 0.0298(7) -0.0045(5) -0.0005(5) 0.0050(4)
P1 0.0062(5) 0.0133(6) 0.0219(6) -0.0032(5) -0.0004(4) 0.0007(4)
Cl1 0.0206(6) 0.0278(7) 0.0261(6) -0.0050(5) -0.0108(5) 0.0064(5)
Cl2 0.0211(6) 0.0431(8) 0.0332(7) -0.0166(6) -0.0136(5) 0.0129(6)
Cl4 0.0273(7) 0.0667(11) 0.0462(9) 0.0254(8) 0.0174(6) 0.0080(7)
O4 0.0091(14) 0.0151(16) 0.0138(16) -0.0013(12) -0.0010(12) 0.0004(12)
O5 0.0087(15) 0.0180(16) 0.0176(16) -0.0006(13) -0.0011(12) 0.0007(12)
O2 0.0120(15) 0.0123(16) 0.0188(16) -0.0031(13) 0.0003(13) 0.0011(12)
O3 0.0131(15) 0.0138(16) 0.0153(16) 0.0007(13) -0.0008(12) 0.0008(12)
O6 0.0137(15) 0.0110(15) 0.0224(17) 0.0028(13) -0.0015(13) 0.0020(12)
O1 0.0086(15) 0.0133(16) 0.0287(18) -0.0038(14) -0.0002(13) 0.0009(12)
C26 0.009(2) 0.009(2) 0.012(2) 0.0002(17) -0.0029(16) 0.0007(16)
C38 0.010(2) 0.016(2) 0.015(2) -0.0011(18) 0.0024(17) 0.0023(17)
C45 0.011(2) 0.021(2) 0.011(2) -0.0010(18) 0.0012(17) -0.0024(18)
C33 0.009(2) 0.015(2) 0.008(2) -0.0016(17) -0.0008(16) -0.0056(17)
C51 0.013(2) 0.016(2) 0.014(2) 0.0014(18) -0.0024(17) -0.0008(18)
C1 0.009(2) 0.013(2) 0.018(2) -0.0021(18) 0.0001(17) 0.0017(17)
C8 0.007(2) 0.022(2) 0.015(2) -0.0084(19) -0.0012(17) 0.0033(18)
C39 0.010(2) 0.016(2) 0.015(2) 0.0058(18) -0.0039(17) -0.0011(17)
C52 0.017(2) 0.010(2) 0.019(2) 0.0051(18) 0.0069(19) 0.0023(18)
C27 0.009(2) 0.011(2) 0.017(2) -0.0039(18) 0.0027(17) -0.0032(17)
C34 0.010(2) 0.018(2) 0.016(2) -0.0005(19) -0.0028(17) 0.0003(18)
C2 0.013(2) 0.014(2) 0.016(2) -0.0033(18) -0.0042(18) 0.0035(18)
C44 0.016(2) 0.015(2) 0.021(2) -0.0010(19) -0.0006(19) -0.0022(18)
C70 0.013(2) 0.017(2) 0.018(2) 0.0021(19) -0.0036(18) -0.0020(18)
N2S 0.036(3) 0.029(3) 0.060(4) -0.012(2) -0.017(2) -0.012(2)
C58 0.017(2) 0.017(2) 0.020(2) 0.006(2) 0.0038(19) 0.0049(19)
C64 0.010(2) 0.021(2) 0.020(2) -0.001(2) -0.0002(18) 0.0019(18)
C37 0.012(2) 0.019(2) 0.024(3) 0.002(2) -0.0021(19) -0.0047(18)
C20 0.005(2) 0.019(2) 0.023(2) -0.004(2) -0.0011(18) 0.0038(18)
C35 0.019(2) 0.015(2) 0.021(3) -0.0039(19) -0.0051(19) 0.0050(19)
C13 0.020(2) 0.021(3) 0.023(3) -0.001(2) 0.000(2) 0.004(2)
C30 0.020(3) 0.020(3) 0.028(3) -0.006(2) 0.013(2) -0.004(2)
C32 0.013(2) 0.018(2) 0.025(3) 0.003(2) 0.0019(19) 0.0020(19)
C50 0.019(2) 0.019(2) 0.014(2) 0.0026(19) -0.0012(19) -0.0025(19)
C36 0.019(2) 0.015(2) 0.024(3) 0.001(2) -0.006(2) -0.0025(19)
C46 0.016(2) 0.021(2) 0.014(2) -0.0013(19) 0.0048(18) -0.0013(19)
C28 0.013(2) 0.017(2) 0.022(3) 0.001(2) -0.0022(19) -0.0007(18)
C14 0.007(2) 0.027(3) 0.024(3) -0.009(2) 0.0011(18) -0.0038(19)
C71 0.015(2) 0.020(2) 0.020(2) 0.001(2) -0.0011(19) -0.0030(19)
C9 0.018(2) 0.026(3) 0.017(2) -0.002(2) 0.0029(19) -0.002(2)
C29 0.026(3) 0.022(3) 0.018(3) 0.005(2) 0.004(2) -0.002(2)
C31 0.015(2) 0.020(3) 0.035(3) -0.001(2) 0.005(2) 0.007(2)
C59 0.032(3) 0.022(3) 0.021(3) 0.001(2) -0.007(2) 0.009(2)
C57 0.017(2) 0.014(2) 0.022(3) 0.0052(19) 0.0002(19) 0.0021(18)
C40 0.018(2) 0.022(3) 0.022(3) -0.004(2) 0.003(2) 0.007(2)
C25 0.015(2) 0.019(3) 0.035(3) 0.003(2) -0.003(2) 0.000(2)
C3 0.025(3) 0.022(3) 0.021(3) 0.003(2) 0.001(2) 0.007(2)
C49 0.025(3) 0.019(3) 0.022(3) -0.002(2) 0.003(2) -0.003(2)
C21 0.022(3) 0.022(3) 0.033(3) 0.004(2) -0.008(2) -0.002(2)
C72 0.016(2) 0.015(2) 0.030(3) -0.002(2) -0.008(2) -0.0033(19)
C43 0.024(3) 0.029(3) 0.017(2) -0.004(2) -0.002(2) -0.006(2)
C47 0.014(2) 0.035(3) 0.025(3) 0.000(2) 0.006(2) -0.006(2)
C73 0.015(2) 0.025(3) 0.039(3) 0.007(2) -0.003(2) -0.007(2)
C63 0.022(3) 0.019(3) 0.037(3) 0.003(2) -0.009(2) 0.007(2)
C75 0.024(3) 0.031(3) 0.021(3) -0.005(2) 0.004(2) -0.002(2)
C56 0.033(3) 0.016(2) 0.025(3) 0.004(2) 0.002(2) 0.003(2)
C15 0.023(3) 0.030(3) 0.021(3) -0.003(2) 0.003(2) 0.005(2)
C23 0.024(3) 0.032(3) 0.032(3) 0.000(2) -0.008(2) 0.010(2)
C53 0.017(2) 0.018(3) 0.033(3) 0.007(2) 0.003(2) 0.0010(19)
C61 0.035(3) 0.022(3) 0.045(3) 0.007(3) 0.000(3) 0.017(2)
C65 0.014(2) 0.039(3) 0.030(3) -0.001(2) 0.002(2) 0.004(2)
C12 0.027(3) 0.034(3) 0.031(3) 0.006(2) -0.005(2) 0.013(2)
C10 0.014(2) 0.039(3) 0.028(3) -0.012(2) 0.000(2) -0.005(2)
C19 0.023(3) 0.022(3) 0.048(4) -0.014(3) 0.017(2) -0.007(2)
C22 0.020(3) 0.035(3) 0.043(3) -0.004(3) -0.009(2) -0.009(2)
C69 0.018(3) 0.028(3) 0.040(3) -0.014(2) -0.005(2) 0.004(2)
C55 0.038(3) 0.020(3) 0.028(3) 0.009(2) 0.018(2) 0.010(2)
C41 0.023(3) 0.032(3) 0.031(3) 0.009(2) -0.005(2) 0.010(2)
C42 0.022(3) 0.038(3) 0.024(3) 0.007(2) -0.011(2) 0.000(2)
C74 0.015(2) 0.039(3) 0.035(3) 0.004(3) 0.014(2) -0.006(2)
C62 0.035(3) 0.014(3) 0.051(4) -0.001(2) -0.005(3) 0.004(2)
C60 0.037(3) 0.032(3) 0.023(3) 0.005(2) -0.005(2) 0.016(2)
C48 0.022(3) 0.032(3) 0.027(3) 0.000(2) 0.003(2) -0.013(2)
C24 0.028(3) 0.024(3) 0.040(3) 0.002(2) -0.004(2) 0.008(2)
C7 0.028(3) 0.020(3) 0.047(3) 0.013(2) 0.016(3) 0.009(2)
C4 0.027(3) 0.031(3) 0.022(3) -0.003(2) 0.001(2) 0.015(2)
C5 0.028(3) 0.019(3) 0.032(3) -0.001(2) -0.004(2) 0.014(2)
C16 0.027(3) 0.042(3) 0.029(3) 0.004(3) 0.003(2) 0.000(2)
C54 0.020(3) 0.027(3) 0.040(3) 0.012(2) 0.010(2) 0.004(2)
C17 0.025(3) 0.053(4) 0.029(3) -0.013(3) 0.012(2) -0.016(3)
C11 0.014(2) 0.051(4) 0.019(3) -0.007(2) -0.008(2) 0.005(2)
C18 0.026(3) 0.041(4) 0.048(4) -0.027(3) 0.022(3) -0.011(3)
C66 0.012(2) 0.045(4) 0.048(4) 0.014(3) 0.005(2) 0.013(2)
C67 0.027(3) 0.023(3) 0.077(5) -0.001(3) 0.013(3) 0.009(2)
C68 0.029(3) 0.035(3) 0.077(5) -0.027(3) -0.001(3) 0.001(3)
C6 0.042(3) 0.022(3) 0.055(4) 0.015(3) 0.015(3) 0.013(3)
C3S 0.042(4) 0.036(3) 0.070(5) 0.006(3) 0.001(3) -0.012(3)
C1S 0.087(5) 0.089(5) 0.040(4) -0.020(4) 0.016(4) 0.045(3)
C2S 0.115(6) 0.102(6) 0.071(5) -0.002(5) 0.044(5) 0.027(4)
N1S 0.121(6) 0.116(6) 0.102(6) -0.022(5) -0.007(5) 0.020(4)
C4S 0.098(6) 0.049(4) 0.156(8) -0.017(5) 0.054(6) -0.006(4)


#----------------------------------------------------------------------------#
#                   MOLECULAR GEOMETRY                                       #
#----------------------------------------------------------------------------#

_geom_special_details            
;
 All esds (except the esd in the dihedral angle between two l.s. planes)
 are estimated using the full covariance matrix.  The cell esds are taken
 into account individually in the estimation of esds in distances, angles
 and torsion angles; correlations between esds in cell parameters are only
 used when they are defined by crystal symmetry.  An approximate (isotropic)
 treatment of cell esds is used for estimating esds involving l.s. planes.
;
loop_
_geom_bond_atom_site_label_1
_geom_bond_atom_site_label_2
_geom_bond_distance
_geom_bond_site_symmetry_2
_geom_bond_publ_flag
Mn1 O3 2.151(3) . ?
Mn1 O5 2.154(3) . ?
Mn1 O2 2.160(3) . ?
Mn1 O1 2.170(3) . ?
Mn1 O4 2.187(3) . ?
Mn1 O6 2.207(3) . ?
Mn2 Cl4 2.3476(15) . ?
Mn2 Cl1 2.3730(13) . ?
Mn2 Cl2 2.3806(14) . ?
Mn2 Cl3 2.3868(14) . ?
P5 O5 1.500(3) . ?
P5 C64 1.791(5) . ?
P5 C70 1.802(4) . ?
P5 C51 1.818(4) . ?
P4 O4 1.502(3) . ?
P4 C33 1.798(4) . ?
P4 C27 1.804(4) . ?
P4 C26 1.817(4) . ?
P2 O2 1.491(3) . ?
P2 C8 1.796(4) . ?
P2 C2 1.796(4) . ?
P2 C1 1.812(4) . ?
P3 O3 1.497(3) . ?
P3 C45 1.791(4) . ?
P3 C26 1.802(4) . ?
P3 C39 1.808(4) . ?
P6 O6 1.497(3) . ?
P6 C52 1.802(4) . ?
P6 C51 1.803(4) . ?
P6 C58 1.804(5) . ?
P1 O1 1.494(3) . ?
P1 C20 1.803(4) . ?
P1 C14 1.810(5) . ?
P1 C1 1.816(4) . ?
C38 C37 1.385(6) . ?
C38 C33 1.396(6) . ?
C45 C50 1.393(6) . ?
C45 C46 1.395(6) . ?
C33 C34 1.380(6) . ?
C8 C13 1.386(7) . ?
C8 C9 1.389(6) . ?
C39 C44 1.389(6) . ?
C39 C40 1.392(6) . ?
C52 C57 1.393(7) . ?
C52 C53 1.400(6) . ?
C27 C32 1.389(6) . ?
C27 C28 1.389(6) . ?
C34 C35 1.379(6) . ?
C2 C7 1.376(7) . ?
C2 C3 1.393(7) . ?
C44 C43 1.382(7) . ?
C70 C71 1.385(6) . ?
C70 C75 1.388(7) . ?
N2S C3S 1.073(8) . ?
C58 C63 1.392(7) . ?
C58 C59 1.396(7) . ?
C64 C69 1.385(7) . ?
C64 C65 1.392(7) . ?
C37 C36 1.379(7) . ?
C20 C25 1.384(7) . ?
C20 C21 1.388(7) . ?
C35 C36 1.377(6) . ?
C13 C12 1.381(7) . ?
C30 C31 1.373(7) . ?
C30 C29 1.383(7) . ?
C32 C31 1.385(7) . ?
C50 C49 1.389(6) . ?
C46 C47 1.393(7) . ?
C28 C29 1.372(7) . ?
C14 C15 1.382(7) . ?
C14 C19 1.397(7) . ?
C71 C72 1.387(6) . ?
C9 C10 1.385(7) . ?
C59 C60 1.387(7) . ?
C57 C56 1.390(7) . ?
C40 C41 1.390(7) . ?
C25 C24 1.377(7) . ?
C3 C4 1.384(7) . ?
C49 C48 1.377(7) . ?
C21 C22 1.386(7) . ?
C72 C73 1.381(7) . ?
C43 C42 1.377(7) . ?
C47 C48 1.383(7) . ?
C73 C74 1.386(8) . ?
C63 C62 1.382(7) . ?
C75 C74 1.385(7) . ?
C56 C55 1.392(7) . ?
C15 C16 1.392(7) . ?
C23 C22 1.378(8) . ?
C23 C24 1.384(8) . ?
C53 C54 1.380(7) . ?
C61 C60 1.376(8) . ?
C61 C62 1.380(8) . ?
C65 C66 1.375(8) . ?
C12 C11 1.375(8) . ?
C10 C11 1.386(8) . ?
C19 C18 1.374(8) . ?
C69 C68 1.377(8) . ?
C55 C54 1.385(8) . ?
C41 C42 1.374(8) . ?
C7 C6 1.375(7) . ?
C4 C5 1.369(7) . ?
C5 C6 1.380(8) . ?
C16 C17 1.376(8) . ?
C17 C18 1.382(9) . ?
C66 C67 1.366(9) . ?
C67 C68 1.364(9) . ?
C3S C4S 1.457(11) . ?
C1S N1S 1.152(12) . ?
C1S C2S 1.546(14) . ?

loop_
_geom_angle_atom_site_label_1
_geom_angle_atom_site_label_2
_geom_angle_atom_site_label_3
_geom_angle
_geom_angle_site_symmetry_1
_geom_angle_site_symmetry_3
_geom_angle_publ_flag
O3 Mn1 O5 90.38(11) . . ?
O3 Mn1 O2 90.57(11) . . ?
O5 Mn1 O2 94.28(11) . . ?
O3 Mn1 O1 89.61(12) . . ?
O5 Mn1 O1 176.12(12) . . ?
O2 Mn1 O1 89.60(11) . . ?
O3 Mn1 O4 90.07(11) . . ?
O5 Mn1 O4 90.87(11) . . ?
O2 Mn1 O4 174.80(11) . . ?
O1 Mn1 O4 85.25(11) . . ?
O3 Mn1 O6 179.96(15) . . ?
O5 Mn1 O6 89.66(11) . . ?
O2 Mn1 O6 89.41(11) . . ?
O1 Mn1 O6 90.36(12) . . ?
O4 Mn1 O6 89.95(11) . . ?
Cl4 Mn2 Cl1 116.14(6) . . ?
Cl4 Mn2 Cl2 106.73(6) . . ?
Cl1 Mn2 Cl2 102.25(5) . . ?
Cl4 Mn2 Cl3 106.83(6) . . ?
Cl1 Mn2 Cl3 109.62(5) . . ?
Cl2 Mn2 Cl3 115.54(5) . . ?
O5 P5 C64 111.49(19) . . ?
O5 P5 C70 112.63(19) . . ?
C64 P5 C70 108.0(2) . . ?
O5 P5 C51 110.76(19) . . ?
C64 P5 C51 106.7(2) . . ?
C70 P5 C51 107.1(2) . . ?
O4 P4 C33 110.56(18) . . ?
O4 P4 C27 113.46(19) . . ?
C33 P4 C27 107.67(19) . . ?
O4 P4 C26 113.05(18) . . ?
C33 P4 C26 106.54(19) . . ?
C27 P4 C26 105.11(19) . . ?
O2 P2 C8 112.2(2) . . ?
O2 P2 C2 113.32(19) . . ?
C8 P2 C2 106.2(2) . . ?
O2 P2 C1 111.62(19) . . ?
C8 P2 C1 107.5(2) . . ?
C2 P2 C1 105.6(2) . . ?
O3 P3 C45 111.19(19) . . ?
O3 P3 C26 112.30(18) . . ?
C45 P3 C26 108.0(2) . . ?
O3 P3 C39 109.85(19) . . ?
C45 P3 C39 109.7(2) . . ?
C26 P3 C39 105.7(2) . . ?
O6 P6 C52 112.3(2) . . ?
O6 P6 C51 112.46(19) . . ?
C52 P6 C51 105.4(2) . . ?
O6 P6 C58 110.8(2) . . ?
C52 P6 C58 106.5(2) . . ?
C51 P6 C58 109.1(2) . . ?
O1 P1 C20 109.6(2) . . ?
O1 P1 C14 111.0(2) . . ?
C20 P1 C14 110.1(2) . . ?
O1 P1 C1 112.23(18) . . ?
C20 P1 C1 109.7(2) . . ?
C14 P1 C1 104.1(2) . . ?
P4 O4 Mn1 129.83(17) . . ?
P5 O5 Mn1 130.23(18) . . ?
P2 O2 Mn1 131.70(18) . . ?
P3 O3 Mn1 130.14(18) . . ?
P6 O6 Mn1 128.82(18) . . ?
P1 O1 Mn1 130.70(18) . . ?
P3 C26 P4 113.9(2) . . ?
C37 C38 C33 119.4(4) . . ?
C50 C45 C46 119.8(4) . . ?
C50 C45 P3 122.6(3) . . ?
C46 C45 P3 117.7(3) . . ?
C34 C33 C38 120.7(4) . . ?
C34 C33 P4 121.6(3) . . ?
C38 C33 P4 117.6(3) . . ?
P6 C51 P5 114.2(2) . . ?
P2 C1 P1 115.3(2) . . ?
C13 C8 C9 120.2(4) . . ?
C13 C8 P2 118.5(3) . . ?
C9 C8 P2 121.2(4) . . ?
C44 C39 C40 120.1(4) . . ?
C44 C39 P3 117.0(3) . . ?
C40 C39 P3 122.9(4) . . ?
C57 C52 C53 119.6(4) . . ?
C57 C52 P6 121.6(3) . . ?
C53 C52 P6 118.7(4) . . ?
C32 C27 C28 119.6(4) . . ?
C32 C27 P4 122.9(3) . . ?
C28 C27 P4 117.5(3) . . ?
C35 C34 C33 119.2(4) . . ?
C7 C2 C3 118.9(4) . . ?
C7 C2 P2 124.4(4) . . ?
C3 C2 P2 116.7(3) . . ?
C43 C44 C39 120.1(4) . . ?
C71 C70 C75 118.8(4) . . ?
C71 C70 P5 122.4(4) . . ?
C75 C70 P5 118.5(4) . . ?
C63 C58 C59 120.0(4) . . ?
C63 C58 P6 118.4(3) . . ?
C59 C58 P6 121.6(4) . . ?
C69 C64 C65 119.8(5) . . ?
C69 C64 P5 119.5(4) . . ?
C65 C64 P5 120.6(4) . . ?
C36 C37 C38 119.4(4) . . ?
C25 C20 C21 119.7(4) . . ?
C25 C20 P1 117.8(3) . . ?
C21 C20 P1 122.5(4) . . ?
C36 C35 C34 120.3(4) . . ?
C12 C13 C8 119.6(5) . . ?
C31 C30 C29 119.8(4) . . ?
C31 C32 C27 119.5(4) . . ?
C49 C50 C45 119.9(4) . . ?
C35 C36 C37 120.9(4) . . ?
C47 C46 C45 119.8(4) . . ?
C29 C28 C27 120.2(4) . . ?
C15 C14 C19 119.2(5) . . ?
C15 C14 P1 123.3(4) . . ?
C19 C14 P1 117.4(4) . . ?
C70 C71 C72 120.7(4) . . ?
C10 C9 C8 119.8(5) . . ?
C28 C29 C30 120.2(5) . . ?
C30 C31 C32 120.6(4) . . ?
C60 C59 C58 119.2(5) . . ?
C56 C57 C52 120.1(4) . . ?
C41 C40 C39 118.8(5) . . ?
C24 C25 C20 120.4(5) . . ?
C4 C3 C2 120.4(5) . . ?
C48 C49 C50 119.9(5) . . ?
C22 C21 C20 119.4(5) . . ?
C73 C72 C71 119.7(5) . . ?
C42 C43 C44 120.0(5) . . ?
C48 C47 C46 119.6(5) . . ?
C72 C73 C74 120.4(5) . . ?
C62 C63 C58 120.1(5) . . ?
C74 C75 C70 121.1(5) . . ?
C57 C56 C55 119.7(5) . . ?
C14 C15 C16 120.1(5) . . ?
C22 C23 C24 119.5(5) . . ?
C54 C53 C52 120.1(5) . . ?
C60 C61 C62 120.8(5) . . ?
C66 C65 C64 119.4(5) . . ?
C11 C12 C13 120.2(5) . . ?
C9 C10 C11 119.5(5) . . ?
C18 C19 C14 120.2(5) . . ?
C23 C22 C21 120.8(5) . . ?
C68 C69 C64 119.4(5) . . ?
C54 C55 C56 120.3(5) . . ?
C42 C41 C40 120.9(5) . . ?
C41 C42 C43 120.1(5) . . ?
C75 C74 C73 119.3(5) . . ?
C61 C62 C63 119.6(5) . . ?
C61 C60 C59 120.3(5) . . ?
C49 C48 C47 120.9(5) . . ?
C25 C24 C23 120.2(5) . . ?
C6 C7 C2 120.5(5) . . ?
C5 C4 C3 120.0(5) . . ?
C4 C5 C6 119.8(5) . . ?
C17 C16 C15 120.1(5) . . ?
C53 C54 C55 120.2(5) . . ?
C16 C17 C18 119.9(5) . . ?
C12 C11 C10 120.6(5) . . ?
C19 C18 C17 120.4(5) . . ?
C67 C66 C65 120.4(5) . . ?
C68 C67 C66 120.4(5) . . ?
C67 C68 C69 120.6(6) . . ?
C7 C6 C5 120.4(5) . . ?
N2S C3S C4S 177.3(8) . . ?
N1S C1S C2S 176.6(9) . . ?

_shelx_res_file                  
;
TITL Sc_JRz_AH_MnL3_1_0m_a.res in P2(1)/c
    shelx.res
    created by SHELXL-2019/3 at 18:10:44 on 24-Jan-2024
CELL  0.71073  13.0568  19.8458  29.0464   90.000   91.420   90.000
ZERR     4.00   0.0005   0.0008   0.0012    0.000    0.002    0.000
LATT   1
SYMM  - X, 1/2 + Y, 1/2 - Z
SFAC  C    CL   MN   O    P    N    H
UNIT  316 16 8 24 24 8 288
MERG   2
SIMU 0.040 0.080 1.700 C1S C2S N1S
DELU 0.005 0.005 C1S C2S N1S
DELU 0.005 0.005 C4S C3S N2S
ISOR 0.01 0.01 C4S C2S N1S C1S
FMAP   2
PLAN   20
SIZE     0.140   0.180   0.200
ACTA
BOND
LIST   4
L.S.  10
TEMP  -173.00
WGHT    0.055700   25.781099
FVAR       0.18234
MN1   3    0.401231    0.756790    0.379105    11.00000    0.00575    0.00839 =
         0.01512   -0.00044   -0.00213    0.00080
MN2   3    0.141167    0.182214    0.379233    11.00000    0.01281    0.01995 =
         0.01816    0.00170    0.00000    0.00104
P5    5    0.649493    0.764996    0.407159    11.00000    0.00761    0.01511 =
         0.01468   -0.00184   -0.00088   -0.00024
P4    5    0.316635    0.898299    0.428481    11.00000    0.00863    0.00961 =
         0.01231   -0.00034    0.00016    0.00030
P2    5    0.335457    0.610913    0.328970    11.00000    0.00989    0.00921 =
         0.01597   -0.00166   -0.00060    0.00184
P3    5    0.322124    0.894645    0.324146    11.00000    0.00940    0.01100 =
         0.01270    0.00045   -0.00096    0.00116
P6    5    0.513428    0.692034    0.474406    11.00000    0.01143    0.01129 =
         0.01729    0.00223   -0.00053    0.00264
CL3   2    0.105467    0.064454    0.374256    11.00000    0.01605    0.02036 =
         0.02979   -0.00454   -0.00051    0.00500
P1    5    0.173086    0.681633    0.386074    11.00000    0.00615    0.01331 =
         0.02189   -0.00322   -0.00038    0.00074
CL1   2   -0.012230    0.244265    0.366328    11.00000    0.02061    0.02776 =
         0.02611   -0.00497   -0.01084    0.00642
CL2   2    0.197373    0.221558    0.453050    11.00000    0.02111    0.04310 =
         0.03317   -0.01659   -0.01355    0.01295
CL4   2    0.274392    0.204078    0.328516    11.00000    0.02727    0.06668 =
         0.04615    0.02543    0.01738    0.00801
O4    4    0.388522    0.839242    0.428579    11.00000    0.00905    0.01509 =
         0.01381   -0.00128   -0.00104    0.00041
O5    4    0.562839    0.775522    0.373020    11.00000    0.00874    0.01797 =
         0.01763   -0.00055   -0.00108    0.00068
O2    4    0.399569    0.673061    0.331571    11.00000    0.01205    0.01229 =
         0.01884   -0.00308    0.00028    0.00114
O3    4    0.368328    0.825629    0.323491    11.00000    0.01313    0.01382 =
         0.01530    0.00068   -0.00081    0.00076
O6    4    0.434909    0.686096    0.436165    11.00000    0.01373    0.01098 =
         0.02236    0.00284   -0.00152    0.00202
O1    4    0.238125    0.743543    0.388515    11.00000    0.00859    0.01333 =
         0.02871   -0.00380   -0.00021    0.00094
C26   1    0.246083    0.908432    0.374222    11.00000    0.00852    0.00851 =
         0.01208    0.00022   -0.00293    0.00065
AFIX  23
H26A  7    0.187878    0.876450    0.373425    11.00000   -1.20000
H26B  7    0.217438    0.954594    0.372792    11.00000   -1.20000
AFIX   0
C38   1    0.492869    0.972654    0.436984    11.00000    0.00981    0.01603 =
         0.01541   -0.00111    0.00243    0.00231
AFIX  43
H38   7    0.526679    0.930759    0.432945    11.00000   -1.20000
AFIX   0
C45   1    0.419065    0.958447    0.323208    11.00000    0.01065    0.02094 =
         0.01114   -0.00096    0.00120   -0.00240
C33   1    0.386109    0.975415    0.438183    11.00000    0.00876    0.01532 =
         0.00817   -0.00160   -0.00076   -0.00559
C51   1    0.602191    0.760104    0.465401    11.00000    0.01326    0.01586 =
         0.01369    0.00136   -0.00240   -0.00080
AFIX  23
H51A  7    0.661295    0.754747    0.487103    11.00000   -1.20000
H51B  7    0.568046    0.803172    0.472789    11.00000   -1.20000
AFIX   0
C1    1    0.247995    0.606123    0.376334    11.00000    0.00867    0.01289 =
         0.01829   -0.00212    0.00011    0.00175
AFIX  23
H1A   7    0.288021    0.595749    0.404849    11.00000   -1.20000
H1B   7    0.200304    0.568105    0.370542    11.00000   -1.20000
AFIX   0
C8    1    0.260167    0.606517    0.276459    11.00000    0.00707    0.02162 =
         0.01502   -0.00842   -0.00123    0.00335
C39   1    0.235316    0.905052    0.275215    11.00000    0.01005    0.01591 =
         0.01529    0.00576   -0.00390   -0.00112
C52   1    0.456604    0.709242    0.529086    11.00000    0.01692    0.01018 =
         0.01915    0.00510    0.00686    0.00235
C27   1    0.219946    0.892606    0.471600    11.00000    0.00938    0.01085 =
         0.01668   -0.00394    0.00269   -0.00325
C34   1    0.336299    1.036034    0.443990    11.00000    0.00951    0.01841 =
         0.01626   -0.00049   -0.00280    0.00030
AFIX  43
H34   7    0.263702    1.037528    0.445275    11.00000   -1.20000
AFIX   0
C2    1    0.409215    0.534538    0.331713    11.00000    0.01274    0.01430 =
         0.01613   -0.00328   -0.00423    0.00350
C44   1    0.246320    0.860671    0.238693    11.00000    0.01566    0.01542 =
         0.02059   -0.00095   -0.00062   -0.00217
AFIX  43
H44   7    0.297352    0.826576    0.240323    11.00000   -1.20000
AFIX   0
C70   1    0.742097    0.832299    0.406479    11.00000    0.01253    0.01659 =
         0.01802    0.00207   -0.00365   -0.00201
N2S   6    0.098252    0.467748    0.379351    11.00000    0.03590    0.02877 =
         0.05982   -0.01245   -0.01691   -0.01247
C58   1    0.584120    0.614467    0.481383    11.00000    0.01679    0.01696 =
         0.01983    0.00612    0.00379    0.00490
C64   1    0.715487    0.687562    0.396788    11.00000    0.00975    0.02116 =
         0.02014   -0.00107   -0.00015    0.00194
C37   1    0.549000    1.031548    0.441738    11.00000    0.01186    0.01894 =
         0.02392    0.00212   -0.00214   -0.00469
AFIX  43
H37   7    0.621720    1.030316    0.441501    11.00000   -1.20000
AFIX   0
C20   1    0.077058    0.690848    0.340813    11.00000    0.00545    0.01919 =
         0.02296   -0.00414   -0.00112    0.00380
C35   1    0.393095    1.094401    0.447904    11.00000    0.01933    0.01483 =
         0.02072   -0.00389   -0.00507    0.00500
AFIX  43
H35   7    0.359418    1.136464    0.451366    11.00000   -1.20000
AFIX   0
C13   1    0.240080    0.665706    0.252556    11.00000    0.02029    0.02060 =
         0.02262   -0.00101   -0.00001    0.00420
AFIX  43
H13   7    0.269361    0.707000    0.262910    11.00000   -1.20000
AFIX   0
C30   1    0.081700    0.885833    0.542153    11.00000    0.01954    0.02031 =
         0.02778   -0.00553    0.01333   -0.00358
AFIX  43
H30   7    0.034472    0.883779    0.566473    11.00000   -1.20000
AFIX   0
C32   1    0.123160    0.920880    0.465949    11.00000    0.01272    0.01843 =
         0.02458    0.00296    0.00187    0.00196
AFIX  43
H32   7    0.104295    0.943000    0.438001    11.00000   -1.20000
AFIX   0
C50   1    0.396080    1.027005    0.323238    11.00000    0.01941    0.01922 =
         0.01417    0.00262   -0.00117   -0.00251
AFIX  43
H50   7    0.326728    1.041469    0.323337    11.00000   -1.20000
AFIX   0
C36   1    0.498441    1.092022    0.446819    11.00000    0.01916    0.01531 =
         0.02435    0.00102   -0.00561   -0.00254
AFIX  43
H36   7    0.536781    1.132564    0.449606    11.00000   -1.20000
AFIX   0
C46   1    0.521092    0.937528    0.323565    11.00000    0.01564    0.02097 =
         0.01374   -0.00126    0.00478   -0.00130
AFIX  43
H46   7    0.537196    0.890850    0.324204    11.00000   -1.20000
AFIX   0
C28   1    0.246406    0.860329    0.512618    11.00000    0.01301    0.01652 =
         0.02224    0.00122   -0.00216   -0.00068
AFIX  43
H28   7    0.311905    0.839924    0.516346    11.00000   -1.20000
AFIX   0
C14   1    0.112583    0.666149    0.440476    11.00000    0.00676    0.02686 =
         0.02449   -0.00892    0.00114   -0.00384
C71   1    0.740791    0.885281    0.437514    11.00000    0.01477    0.01992 =
         0.01978    0.00134   -0.00114   -0.00304
AFIX  43
H71   7    0.694423    0.884354    0.462199    11.00000   -1.20000
AFIX   0
C9    1    0.218714    0.545952    0.260962    11.00000    0.01823    0.02566 =
         0.01656   -0.00166    0.00292   -0.00163
AFIX  43
H9    7    0.232807    0.505421    0.277327    11.00000   -1.20000
AFIX   0
C29   1    0.178231    0.857824    0.547771    11.00000    0.02631    0.02227 =
         0.01816    0.00501    0.00419   -0.00194
AFIX  43
H29   7    0.197383    0.836780    0.576072    11.00000   -1.20000
AFIX   0
C31   1    0.054344    0.916595    0.501352    11.00000    0.01455    0.02000 =
         0.03452   -0.00107    0.00535    0.00686
AFIX  43
H31   7   -0.012383    0.935109    0.497362    11.00000   -1.20000
AFIX   0
C59   1    0.662661    0.607790    0.514538    11.00000    0.03196    0.02178 =
         0.02072    0.00062   -0.00672    0.00933
AFIX  43
H59   7    0.681898    0.644880    0.533534    11.00000   -1.20000
AFIX   0
C57   1    0.514876    0.732274    0.566702    11.00000    0.01729    0.01403 =
         0.02189    0.00522    0.00017    0.00210
AFIX  43
H57   7    0.586376    0.739440    0.563843    11.00000   -1.20000
AFIX   0
C40   1    0.160430    0.954955    0.272986    11.00000    0.01831    0.02153 =
         0.02218   -0.00414    0.00283    0.00680
AFIX  43
H40   7    0.152428    0.985525    0.297806    11.00000   -1.20000
AFIX   0
C25   1    0.071170    0.752021    0.318014    11.00000    0.01472    0.01925 =
         0.03501    0.00251   -0.00289   -0.00022
AFIX  43
H25   7    0.117302    0.787251    0.326307    11.00000   -1.20000
AFIX   0
C3    1    0.487573    0.528177    0.300342    11.00000    0.02474    0.02179 =
         0.02092    0.00296    0.00098    0.00657
AFIX  43
H3    7    0.500316    0.563656    0.279288    11.00000   -1.20000
AFIX   0
C49   1    0.474644    1.074184    0.323124    11.00000    0.02482    0.01928 =
         0.02195   -0.00171    0.00337   -0.00329
AFIX  43
H49   7    0.459124    1.120947    0.323441    11.00000   -1.20000
AFIX   0
C21   1    0.010785    0.639067    0.328103    11.00000    0.02230    0.02174 =
         0.03310    0.00414   -0.00839   -0.00209
AFIX  43
H21   7    0.014305    0.596892    0.343532    11.00000   -1.20000
AFIX   0
C72   1    0.806489    0.939681    0.432921    11.00000    0.01605    0.01504 =
         0.02981   -0.00218   -0.00796   -0.00330
AFIX  43
H72   7    0.804520    0.976051    0.454146    11.00000   -1.20000
AFIX   0
C43   1    0.183159    0.866039    0.199999    11.00000    0.02380    0.02920 =
         0.01709   -0.00368   -0.00243   -0.00625
AFIX  43
H43   7    0.191271    0.835970    0.174903    11.00000   -1.20000
AFIX   0
C47   1    0.599287    0.985239    0.322983    11.00000    0.01440    0.03505 =
         0.02463    0.00013    0.00574   -0.00621
AFIX  43
H47   7    0.668869    0.971259    0.322883    11.00000   -1.20000
AFIX   0
C73   1    0.874766    0.940738    0.397361    11.00000    0.01537    0.02545 =
         0.03916    0.00659   -0.00261   -0.00733
AFIX  43
H73   7    0.919583    0.978051    0.394098    11.00000   -1.20000
AFIX   0
C63   1    0.557576    0.560176    0.453208    11.00000    0.02206    0.01915 =
         0.03715    0.00255   -0.00885    0.00667
AFIX  43
H63   7    0.505401    0.565156    0.430079    11.00000   -1.20000
AFIX   0
C75   1    0.811693    0.833958    0.371164    11.00000    0.02392    0.03096 =
         0.02106   -0.00459    0.00445   -0.00176
AFIX  43
H75   7    0.813693    0.797640    0.349898    11.00000   -1.20000
AFIX   0
C56   1    0.468525    0.744789    0.608427    11.00000    0.03263    0.01561 =
         0.02456    0.00364    0.00163    0.00250
AFIX  43
H56   7    0.508033    0.761057    0.633985    11.00000   -1.20000
AFIX   0
C15   1    0.104237    0.602797    0.459770    11.00000    0.02252    0.02997 =
         0.02124   -0.00279    0.00253    0.00508
AFIX  43
H15   7    0.126975    0.564353    0.443430    11.00000   -1.20000
AFIX   0
C23   1   -0.067209    0.710613    0.270424    11.00000    0.02444    0.03235 =
         0.03195   -0.00019   -0.00841    0.00958
AFIX  43
H23   7   -0.116734    0.717390    0.246357    11.00000   -1.20000
AFIX   0
C53   1    0.351486    0.698035    0.533725    11.00000    0.01727    0.01818 =
         0.03282    0.00726    0.00321    0.00099
AFIX  43
H53   7    0.311337    0.682478    0.508154    11.00000   -1.20000
AFIX   0
C61   1    0.683544    0.492470    0.492130    11.00000    0.03513    0.02229 =
         0.04512    0.00699    0.00018    0.01730
AFIX  43
H61   7    0.716831    0.450264    0.496293    11.00000   -1.20000
AFIX   0
C65   1    0.797722    0.667903    0.425107    11.00000    0.01360    0.03883 =
         0.02969   -0.00052    0.00182    0.00400
AFIX  43
H65   7    0.823217    0.697160    0.448604    11.00000   -1.20000
AFIX   0
C12   1    0.177270    0.664311    0.213612    11.00000    0.02728    0.03434 =
         0.03056    0.00557   -0.00459    0.01312
AFIX  43
H12   7    0.162647    0.704841    0.197334    11.00000   -1.20000
AFIX   0
C10   1    0.156764    0.544820    0.221574    11.00000    0.01415    0.03858 =
         0.02844   -0.01223    0.00023   -0.00501
AFIX  43
H10   7    0.128820    0.503483    0.210570    11.00000   -1.20000
AFIX   0
C19   1    0.076703    0.721997    0.464494    11.00000    0.02326    0.02237 =
         0.04800   -0.01394    0.01706   -0.00712
AFIX  43
H19   7    0.081610    0.765721    0.451420    11.00000   -1.20000
AFIX   0
C22   1   -0.060607    0.649421    0.292691    11.00000    0.01986    0.03482 =
         0.04300   -0.00425   -0.00909   -0.00929
AFIX  43
H22   7   -0.105530    0.613885    0.283668    11.00000   -1.20000
AFIX   0
C69   1    0.680962    0.645372    0.361717    11.00000    0.01794    0.02761 =
         0.03992   -0.01361   -0.00461    0.00410
AFIX  43
H69   7    0.625530    0.658706    0.341963    11.00000   -1.20000
AFIX   0
C55   1    0.363947    0.733373    0.612585    11.00000    0.03777    0.02008 =
         0.02811    0.00940    0.01804    0.00957
AFIX  43
H55   7    0.332099    0.741951    0.641049    11.00000   -1.20000
AFIX   0
C41   1    0.097601    0.959213    0.233773    11.00000    0.02350    0.03195 =
         0.03089    0.00888   -0.00480    0.00969
AFIX  43
H41   7    0.046422    0.993186    0.231792    11.00000   -1.20000
AFIX   0
C42   1    0.108445    0.914982    0.197818    11.00000    0.02163    0.03849 =
         0.02398    0.00743   -0.01074    0.00013
AFIX  43
H42   7    0.064314    0.918179    0.171411    11.00000   -1.20000
AFIX   0
C74   1    0.878285    0.887677    0.366405    11.00000    0.01544    0.03850 =
         0.03521    0.00354    0.01396   -0.00646
AFIX  43
H74   7    0.925865    0.888160    0.342188    11.00000   -1.20000
AFIX   0
C62   1    0.606968    0.499049    0.458812    11.00000    0.03531    0.01412 =
         0.05088   -0.00098   -0.00471    0.00411
AFIX  43
H62   7    0.588347    0.461785    0.439857    11.00000   -1.20000
AFIX   0
C60   1    0.712275    0.546302    0.519399    11.00000    0.03711    0.03186 =
         0.02322    0.00454   -0.00488    0.01610
AFIX  43
H60   7    0.766314    0.541322    0.541644    11.00000   -1.20000
AFIX   0
C48   1    0.575058    1.053070    0.322551    11.00000    0.02218    0.03207 =
         0.02655   -0.00009    0.00290   -0.01286
AFIX  43
H48   7    0.628437    1.085555    0.321848    11.00000   -1.20000
AFIX   0
C24   1   -0.001150    0.762135    0.283380    11.00000    0.02789    0.02440 =
         0.03967    0.00224   -0.00365    0.00807
AFIX  43
H24   7   -0.005696    0.804582    0.268349    11.00000   -1.20000
AFIX   0
C7    1    0.393363    0.483169    0.362531    11.00000    0.02799    0.02027 =
         0.04728    0.01286    0.01594    0.00894
AFIX  43
H7    7    0.340794    0.487152    0.384401    11.00000   -1.20000
AFIX   0
C4    1    0.546970    0.470465    0.299671    11.00000    0.02662    0.03080 =
         0.02186   -0.00323    0.00088    0.01484
AFIX  43
H4    7    0.600117    0.466305    0.278099    11.00000   -1.20000
AFIX   0
C5    1    0.529135    0.419339    0.330106    11.00000    0.02829    0.01934 =
         0.03207   -0.00103   -0.00437    0.01383
AFIX  43
H5    7    0.569021    0.379338    0.329327    11.00000   -1.20000
AFIX   0
C16   1    0.062545    0.595231    0.503130    11.00000    0.02710    0.04216 =
         0.02922    0.00367    0.00298   -0.00008
AFIX  43
H16   7    0.058493    0.551761    0.516658    11.00000   -1.20000
AFIX   0
C54   1    0.306148    0.709572    0.575422    11.00000    0.02001    0.02745 =
         0.04021    0.01167    0.01010    0.00434
AFIX  43
H54   7    0.235057    0.701156    0.578634    11.00000   -1.20000
AFIX   0
C17   1    0.027213    0.650587    0.526414    11.00000    0.02543    0.05256 =
         0.02903   -0.01271    0.01179   -0.01619
AFIX  43
H17   7   -0.002036    0.645290    0.555818    11.00000   -1.20000
AFIX   0
C11   1    0.135829    0.604403    0.198328    11.00000    0.01439    0.05071 =
         0.01930   -0.00688   -0.00837    0.00487
AFIX  43
H11   7    0.092449    0.603869    0.171586    11.00000   -1.20000
AFIX   0
C18   1    0.034334    0.713901    0.506967    11.00000    0.02574    0.04132 =
         0.04838   -0.02683    0.02156   -0.01146
AFIX  43
H18   7    0.009785    0.752068    0.523063    11.00000   -1.20000
AFIX   0
C66   1    0.841710    0.605739    0.418754    11.00000    0.01178    0.04533 =
         0.04773    0.01356    0.00477    0.01275
AFIX  43
H66   7    0.896543    0.591488    0.438541    11.00000   -1.20000
AFIX   0
C67   1    0.807052    0.564362    0.384172    11.00000    0.02661    0.02334 =
         0.07717   -0.00087    0.01267    0.00907
AFIX  43
H67   7    0.838361    0.521687    0.379873    11.00000   -1.20000
AFIX   0
C68   1    0.727777    0.583924    0.355771    11.00000    0.02917    0.03476 =
         0.07722   -0.02696   -0.00120    0.00065
AFIX  43
H68   7    0.704655    0.554895    0.331673    11.00000   -1.20000
AFIX   0
C6    1    0.453024    0.426118    0.361916    11.00000    0.04181    0.02219 =
         0.05507    0.01481    0.01466    0.01278
AFIX  43
H6    7    0.441790    0.391126    0.383530    11.00000   -1.20000
AFIX   0
C3S   1    0.133949    0.423335    0.366103    11.00000    0.04201    0.03561 =
         0.07030    0.00573    0.00068   -0.01174
C1S   1    0.663309    0.825606    0.257865    11.00000    0.08742    0.08942 =
         0.03953   -0.01955    0.01577    0.04462
C2S   1    0.576191    0.772851    0.256544    11.00000    0.11541    0.10156 =
         0.07142   -0.00182    0.04369    0.02716
AFIX 137
H2S1  7    0.605191    0.727905    0.251823    11.00000   -1.50000
H2S2  7    0.527880    0.783414    0.231208    11.00000   -1.50000
H2S3  7    0.540270    0.773788    0.285764    11.00000   -1.50000
AFIX   0
N1S   6    0.731183    0.862675    0.257633    11.00000    0.12140    0.11603 =
         0.10236   -0.02242   -0.00678    0.02035
C4S   1    0.178453    0.361174    0.348925    11.00000    0.09846    0.04854 =
         0.15599   -0.01670    0.05362   -0.00638
AFIX 137
H4S1  7    0.145865    0.322495    0.363579    11.00000   -1.50000
H4S2  7    0.252161    0.360656    0.356158    11.00000   -1.50000
H4S3  7    0.167268    0.358559    0.315486    11.00000   -1.50000
AFIX   0
HKLF    4


REM  Sc_JRz_AH_MnL3_1_0m_a.res in P2(1)/c
REM wR2 = 0.1533, GooF = S = 1.146, Restrained GooF = 1.152 for all data
REM R1 = 0.0680 for 10842 Fo > 4sig(Fo) and 0.0857 for all 13290 data
REM 894 parameters refined using 42 restraints

END

WGHT      0.0558     25.7157

REM Highest difference peak  1.977,  deepest hole -0.662,  1-sigma level  0.099
Q1    1   0.4860  0.7505  0.2296  11.00000  0.05    1.98
Q2    1   0.2767  0.2517  0.3350  11.00000  0.05    0.86
Q3    1   0.1246  0.3742  0.3031  11.00000  0.05    0.85
Q4    1   0.2049  0.3576  0.4035  11.00000  0.05    0.73
Q5    1   0.6202  0.7635  0.4351  11.00000  0.05    0.70
Q6    1   0.1556  0.3801  0.2754  11.00000  0.05    0.63
Q7    1   0.1164  0.3311  0.3635  11.00000  0.05    0.61
Q8    1   0.2717  0.9007  0.4542  11.00000  0.05    0.58
Q9    1   0.2214  0.2795  0.4277  11.00000  0.05    0.57
Q10   1   0.2813  0.9034  0.3989  11.00000  0.05    0.56
Q11   1   0.4830  0.6987  0.5042  11.00000  0.05    0.56
Q12   1   0.2922  0.6105  0.3008  11.00000  0.05    0.56
Q13   1   0.2696  0.9009  0.2985  11.00000  0.05    0.55
Q14   1   0.2823  0.9004  0.3507  11.00000  0.05    0.54
Q15   1   0.0068  0.2782  0.3496  11.00000  0.05    0.54
Q16   1   0.3436  0.9410  0.4300  11.00000  0.05    0.52
Q17   1   0.1234  0.6829  0.3627  11.00000  0.05    0.50
Q18   1   0.6764  0.7208  0.4099  11.00000  0.05    0.49
Q19   1  -0.0345  0.2863  0.3698  11.00000  0.05    0.47
Q20   1   0.2806  0.6057  0.3509  11.00000  0.05    0.47
;
_shelx_res_checksum              53466

# END of CIF
_exptl_crystal_preparation       Luminescent
####################################################################### 
# 
# This file contains crystal structure data downloaded from the 
# Cambridge Structural Database (CSD) hosted by the Cambridge 
# Crystallographic Data Centre (CCDC).
# 
# Full information about CCDC data access policies and citation 
# guidelines are available at http://www.ccdc.cam.ac.uk/access/V1 
# 
# Audit and citation data items may have been added by the CCDC. 
# Please retain this information to preserve the provenance of 
# this file and to allow appropriate attribution of the data. 
# 
#######################################################################

data_compound_3
_database_code_depnum_ccdc_archive 'CCDC 2431595'
loop_
_audit_author_name
_audit_author_address
'Aleksander Hoffman'
;Jagiellonian University
Poland
;
_audit_update_record             
;
2025-03-17 deposited with the CCDC.	2025-04-15 downloaded from the CCDC.
;

_audit_creation_date             2025-03-17T19:24:57-00:00
_audit_creation_method           'WinGX routine CIF_UPDATE'
_audit_conform_dict_name         cif_core.dic
_audit_conform_dict_version      2.4.5
_audit_conform_dict_location     ftp://ftp.iucr.org/pub/cif_core.dic

#----------------------------------------------------------------------------#
#                   CHEMICAL INFORMATION                                     #
#----------------------------------------------------------------------------#

_chemical_formula_moiety         '2(C26 H24 Cl2 O2 P2 Zn), O'
_chemical_formula_sum            'C52 H48 Cl4 O5 P4 Zn2'
_chemical_formula_weight         1149.36

#----------------------------------------------------------------------------#
#                   UNIT CELL INFORMATION                                    #
#----------------------------------------------------------------------------#

_symmetry_cell_setting           trigonal
_symmetry_space_group_name_H-M   'R -3'
_symmetry_space_group_name_Hall  '-R 3'
_symmetry_Int_Tables_number      148
loop_
_symmetry_equiv_pos_as_xyz
'x, y, z'
'-y, x-y, z'
'-x+y, -x, z'
'x+2/3, y+1/3, z+1/3'
'-y+2/3, x-y+1/3, z+1/3'
'-x+y+2/3, -x+1/3, z+1/3'
'x+1/3, y+2/3, z+2/3'
'-y+1/3, x-y+2/3, z+2/3'
'-x+y+1/3, -x+2/3, z+2/3'
'-x, -y, -z'
'y, -x+y, -z'
'x-y, x, -z'
'-x+2/3, -y+1/3, -z+1/3'
'y+2/3, -x+y+1/3, -z+1/3'
'x-y+2/3, x+1/3, -z+1/3'
'-x+1/3, -y+2/3, -z+2/3'
'y+1/3, -x+y+2/3, -z+2/3'
'x-y+1/3, x+2/3, -z+2/3'

_cell_length_a                   26.4176(14)
_cell_length_b                   26.4176(14)
_cell_length_c                   20.5907(17)
_cell_angle_alpha                90
_cell_angle_beta                 90
_cell_angle_gamma                120
_cell_volume                     12444.8(17)
_cell_formula_units_Z            9
_cell_measurement_temperature    100(2)
_cell_measurement_reflns_used    66417
_cell_measurement_theta_min      2.555
_cell_measurement_theta_max      26.393
_cell_measurement_wavelength     0.71073

#----------------------------------------------------------------------------#
#                   CRYSTAL INFORMATION                                      #
#----------------------------------------------------------------------------#

_exptl_crystal_description       block
_exptl_crystal_colour            colorless
_exptl_crystal_size_max          0.3
_exptl_crystal_size_mid          0.14
_exptl_crystal_size_min          0.11
_exptl_crystal_density_diffrn    1.393
_exptl_crystal_density_method    'not measured'
_exptl_crystal_F_000             5292

#----------------------------------------------------------------------------#
#                   ABSORPTION CORRECTION                                    #
#----------------------------------------------------------------------------#

_exptl_absorpt_coefficient_mu    1.219
_exptl_absorpt_correction_type   multi-scan
_exptl_absorpt_correction_T_min  0.6811
_exptl_absorpt_correction_T_max  0.7454
_exptl_absorpt_process_details   'SADABS-2016/2 (Bruker,2016/2)'


#----------------------------------------------------------------------------#
#                   DATA COLLECTION                                          #
#----------------------------------------------------------------------------#

_diffrn_ambient_temperature      100(2)
_diffrn_radiation_wavelength     0.71073
_diffrn_radiation_type           MoK\a
_diffrn_radiation_probe          x-ray
_diffrn_radiation_monochromator  graphite
_diffrn_measurement_device_type  'D8Quest Eco Photon50'
_diffrn_measurement_method       \w
_diffrn_standards_number         0
_diffrn_standards_interval_time  0
_diffrn_standards_interval_count 0
_diffrn_standards_decay_%        ?
_diffrn_reflns_av_R_equivalents  0.0766
_diffrn_reflns_av_unetI/netI     0.0387
_diffrn_reflns_number            66417
_diffrn_reflns_limit_h_min       -32
_diffrn_reflns_limit_h_max       33
_diffrn_reflns_limit_k_min       -32
_diffrn_reflns_limit_k_max       33
_diffrn_reflns_limit_l_min       -25
_diffrn_reflns_limit_l_max       25
_diffrn_reflns_theta_min         2.555
_diffrn_reflns_theta_max         26.393
_diffrn_reflns_theta_full        25.242
_diffrn_measured_fraction_theta_full 0.999
_diffrn_measured_fraction_theta_max 0.999
_diffrn_reflns_Laue_measured_fraction_full 0.999
_diffrn_reflns_Laue_measured_fraction_max 0.999
_diffrn_reflns_point_group_measured_fraction_full 0.999
_diffrn_reflns_point_group_measured_fraction_max 0.999
_reflns_Friedel_coverage         0
_reflns_number_total             5659
_reflns_number_gt                5040
_reflns_threshold_expression     'I > 2\s(I)'

#----------------------------------------------------------------------------#
#                   COMPUTER PROGRAMS USED                                   #
#----------------------------------------------------------------------------#

_computing_structure_solution    'SHELXT 2018/2 (Sheldrick, 2018)'
_computing_structure_refinement  'SHELXL-2019/2 (Sheldrick, 2019)'
_computing_molecular_graphics    'Ortep for Windows (Farrugia, 2012)'
_computing_publication_material  'WinGX publication routines (Farrugia, 2012)'

#----------------------------------------------------------------------------#
#                   STRUCTURE SOLUTION                                       #
#----------------------------------------------------------------------------#

_atom_sites_solution_hydrogens   geom

#----------------------------------------------------------------------------#
#                   REFINEMENT INFORMATION                                   #
#----------------------------------------------------------------------------#

_shelx_SHELXL_version_number     2019/3
_refine_ls_structure_factor_coef Fsqd
_refine_ls_matrix_type           full
_refine_ls_weighting_scheme      calc
_refine_ls_weighting_details     
'w=1/[\s^2^(Fo^2^)+(0.0562P)^2^+192.7475P] where P=(Fo^2^+2Fc^2^)/3'
_refine_ls_hydrogen_treatment    constr
_refine_ls_extinction_method     none
_refine_ls_number_reflns         5659
_refine_ls_number_parameters     310
_refine_ls_number_restraints     6
_refine_ls_number_constraints    0
_refine_ls_R_factor_all          0.0869
_refine_ls_R_factor_gt           0.0757
_refine_ls_wR_factor_ref         0.1681
_refine_ls_wR_factor_gt          0.1634
_refine_ls_goodness_of_fit_ref   1.22
_refine_ls_restrained_S_all      1.225
_refine_ls_shift/su_max          0.001
_refine_ls_shift/su_mean         0
_refine_diff_density_max         2.034
_refine_diff_density_min         -0.697
_refine_diff_density_rms         0.131

#----------------------------------------------------------------------------#
#                   CONSTRAINTS AND RESTRAINTS                               #
#----------------------------------------------------------------------------#


#----------------------------------------------------------------------------#
#                   ATOMIC TYPES, COORDINATES AND THERMAL PARAMETERS         #
#----------------------------------------------------------------------------#

loop_
_atom_type_symbol
_atom_type_description
_atom_type_scat_dispersion_real
_atom_type_scat_dispersion_imag
_atom_type_scat_source
C C 0.0033 0.0016 'International Tables Vol C Tables 4.2.6.8 and 6.1.1.4'
H H 0 0 'International Tables Vol C Tables 4.2.6.8 and 6.1.1.4'
Cl Cl 0.1484 0.1585 'International Tables Vol C Tables 4.2.6.8 and 6.1.1.4'
O O 0.0106 0.006 'International Tables Vol C Tables 4.2.6.8 and 6.1.1.4'
P P 0.1023 0.0942 'International Tables Vol C Tables 4.2.6.8 and 6.1.1.4'
Zn Zn 0.2839 1.4301 'International Tables Vol C Tables 4.2.6.8 and 6.1.1.4'

loop_
_atom_site_label
_atom_site_type_symbol
_atom_site_fract_x
_atom_site_fract_y
_atom_site_fract_z
_atom_site_U_iso_or_equiv
_atom_site_adp_type
_atom_site_occupancy
_atom_site_site_symmetry_order
_atom_site_calc_flag
_atom_site_refinement_flags_posn
_atom_site_refinement_flags_adp
_atom_site_refinement_flags_occupancy
_atom_site_disorder_assembly
_atom_site_disorder_group
Zn1 Zn 0.35144(3) 0.46124(3) 0.87345(3) 0.01652(17) Uani 1 1 d . . . . .
Cl1 Cl 0.26636(6) 0.39236(6) 0.91386(6) 0.0253(3) Uani 1 1 d . . . . .
P2 P 0.42293(5) 0.40924(5) 0.79879(6) 0.0116(3) Uani 1 1 d . . . . .
P1 P 0.35716(5) 0.45400(6) 0.72088(6) 0.0129(3) Uani 1 1 d . . . . .
Cl2 Cl 0.39803(7) 0.54559(7) 0.92538(7) 0.0350(4) Uani 1 1 d . . . . .
O1 O 0.34128(15) 0.47593(16) 0.78077(16) 0.0177(7) Uani 1 1 d . . . . .
O2 O 0.39914(15) 0.42266(15) 0.85893(16) 0.0161(7) Uani 1 1 d . . . . .
C21 C 0.3791(2) 0.3336(2) 0.7764(2) 0.0139(10) Uani 1 1 d . . . . .
C1 C 0.4271(2) 0.4568(2) 0.7317(2) 0.0127(9) Uani 1 1 d . . . . .
H1 H 0.437611 0.443765 0.690773 0.015 Uiso 1 1 calc R U . . .
C10 C 0.2500(2) 0.3554(2) 0.7381(2) 0.0193(11) Uani 1 1 d . . . . .
H10 H 0.244417 0.376273 0.772286 0.023 Uiso 1 1 calc R U . . .
C4 C 0.3982(2) 0.5051(2) 0.5983(3) 0.0219(11) Uani 1 1 d . . . . .
H4 H 0.422737 0.488396 0.598495 0.026 Uiso 1 1 calc R U . . .
C2 C 0.4743(2) 0.5205(2) 0.7468(3) 0.0178(10) Uani 1 1 d . . . . .
H2A H 0.512147 0.522689 0.752725 0.027 Uiso 1 1 calc R U . . .
H2B H 0.476864 0.545767 0.710602 0.027 Uiso 1 1 calc R U . . .
H2C H 0.463779 0.533412 0.786586 0.027 Uiso 1 1 calc R U . . .
C15 C 0.4957(2) 0.4219(2) 0.8134(2) 0.0145(10) Uani 1 1 d . . . . .
C23 C 0.2919(2) 0.2412(2) 0.7921(3) 0.0222(11) Uani 1 1 d . . . . .
H23 H 0.256042 0.217619 0.814172 0.027 Uiso 1 1 calc R U . . .
C9 C 0.3013(2) 0.3813(2) 0.7017(2) 0.0153(10) Uani 1 1 d . . . . .
C22 C 0.3258(2) 0.2995(2) 0.8079(2) 0.0178(10) Uani 1 1 d . . . . .
H22 H 0.312977 0.316386 0.84006 0.021 Uiso 1 1 calc R U . . .
C3 C 0.3636(2) 0.4983(2) 0.6520(2) 0.0174(10) Uani 1 1 d . . . . .
C26 C 0.3972(2) 0.3092(2) 0.7286(3) 0.0185(10) Uani 1 1 d . . . . .
H26 H 0.433452 0.332482 0.707075 0.022 Uiso 1 1 calc R U . . .
C14 C 0.3083(2) 0.3501(2) 0.6509(2) 0.0189(11) Uani 1 1 d . . . . .
H14 H 0.342937 0.367831 0.625479 0.023 Uiso 1 1 calc R U . . .
C20 C 0.5336(2) 0.4286(2) 0.7630(3) 0.0214(11) Uani 1 1 d . . . . .
H20 H 0.522507 0.428544 0.719088 0.026 Uiso 1 1 calc R U . . .
C11 C 0.2069(2) 0.2982(3) 0.7234(3) 0.0264(13) Uani 1 1 d . . . . .
H11 H 0.171557 0.28016 0.747662 0.032 Uiso 1 1 calc R U . . .
C16 C 0.5124(2) 0.4233(2) 0.8777(3) 0.0219(11) Uani 1 1 d . . . . .
H16 H 0.48677 0.41994 0.91188 0.026 Uiso 1 1 calc R U . . .
C24 C 0.3097(2) 0.2166(2) 0.7441(3) 0.0259(12) Uani 1 1 d . . . . .
H24 H 0.285993 0.176492 0.733216 0.031 Uiso 1 1 calc R U . . .
C13 C 0.2648(2) 0.2934(2) 0.6378(3) 0.0253(12) Uani 1 1 d . . . . .
H13 H 0.269378 0.272083 0.603312 0.03 Uiso 1 1 calc R U . . .
C25 C 0.3625(2) 0.2509(2) 0.7121(3) 0.0242(12) Uani 1 1 d . . . . .
H25 H 0.374741 0.234307 0.678978 0.029 Uiso 1 1 calc R U . . .
C19 C 0.5878(2) 0.4355(2) 0.7779(3) 0.0258(12) Uani 1 1 d . . . . .
H19 H 0.613847 0.43959 0.7439 0.031 Uiso 1 1 calc R U . . .
C12 C 0.2148(2) 0.2681(2) 0.6750(3) 0.0255(13) Uani 1 1 d . . . . .
H12 H 0.185322 0.228845 0.666673 0.031 Uiso 1 1 calc R U . . .
C8 C 0.3275(2) 0.5232(2) 0.6518(3) 0.0249(12) Uani 1 1 d . . . . .
H8 H 0.304372 0.519642 0.688679 0.03 Uiso 1 1 calc R U . . .
C17 C 0.5667(3) 0.4297(2) 0.8916(3) 0.0286(13) Uani 1 1 d . . . . .
H17 H 0.578006 0.42936 0.935372 0.034 Uiso 1 1 calc R U . . .
C5 C 0.3973(3) 0.5361(3) 0.5446(3) 0.0318(14) Uani 1 1 d . . . . .
H5 H 0.421527 0.541154 0.508258 0.038 Uiso 1 1 calc R U . . .
C18 C 0.6041(2) 0.4364(2) 0.8413(3) 0.0284(13) Uani 1 1 d . . . . .
H18 H 0.641714 0.441712 0.850742 0.034 Uiso 1 1 calc R U . . .
C7 C 0.3262(3) 0.5529(3) 0.5970(3) 0.0393(16) Uani 1 1 d . . . . .
H7 H 0.300971 0.568864 0.595932 0.047 Uiso 1 1 calc R U . . .
C6 C 0.3609(3) 0.5597(3) 0.5440(3) 0.0418(17) Uani 1 1 d . . . . .
H6 H 0.359861 0.580585 0.50697 0.05 Uiso 1 1 calc R U . . .
O1S O 0.6033(8) 0.4011(8) 0.6260(7) 0.085(5) Uani 0.375 1 d . U P . .
O2S O 0.666667 0.333333 0.640(3) 0.139(18) Uani 0.375 3 d S T P . .

loop_
_atom_site_aniso_label
_atom_site_aniso_U_11
_atom_site_aniso_U_22
_atom_site_aniso_U_33
_atom_site_aniso_U_23
_atom_site_aniso_U_13
_atom_site_aniso_U_12
Zn1 0.0180(3) 0.0250(3) 0.0118(3) -0.0001(2) 0.0019(2) 0.0147(3)
Cl1 0.0194(6) 0.0411(8) 0.0200(6) 0.0119(6) 0.0089(5) 0.0187(6)
P2 0.0090(6) 0.0145(6) 0.0119(6) 0.0003(5) 0.0005(4) 0.0062(5)
P1 0.0124(6) 0.0168(6) 0.0116(6) 0.0017(5) 0.0007(5) 0.0088(5)
Cl2 0.0445(9) 0.0372(8) 0.0261(7) -0.0140(6) -0.0122(6) 0.0227(7)
O1 0.0196(18) 0.029(2) 0.0123(17) -0.0002(14) -0.0017(14) 0.0179(16)
O2 0.0193(18) 0.0226(18) 0.0118(16) 0.0019(14) 0.0028(14) 0.0146(16)
C21 0.017(2) 0.011(2) 0.014(2) 0.0032(18) -0.0006(19) 0.008(2)
C1 0.011(2) 0.017(2) 0.013(2) 0.0009(19) 0.0022(18) 0.009(2)
C10 0.013(2) 0.032(3) 0.017(2) 0.010(2) 0.004(2) 0.015(2)
C4 0.025(3) 0.027(3) 0.016(3) 0.005(2) 0.003(2) 0.015(2)
C2 0.014(2) 0.016(2) 0.025(3) 0.000(2) -0.001(2) 0.008(2)
C15 0.013(2) 0.010(2) 0.022(3) 0.0011(19) 0.0004(19) 0.0071(19)
C23 0.015(3) 0.021(3) 0.028(3) 0.009(2) -0.001(2) 0.007(2)
C9 0.013(2) 0.019(2) 0.014(2) 0.0026(19) -0.0052(19) 0.008(2)
C22 0.017(2) 0.022(3) 0.014(2) 0.004(2) -0.0018(19) 0.009(2)
C3 0.018(3) 0.020(3) 0.013(2) 0.000(2) -0.005(2) 0.008(2)
C26 0.015(2) 0.020(3) 0.024(3) 0.000(2) 0.001(2) 0.011(2)
C14 0.018(3) 0.021(3) 0.016(3) 0.002(2) 0.001(2) 0.008(2)
C20 0.018(3) 0.022(3) 0.027(3) 0.011(2) 0.006(2) 0.013(2)
C11 0.011(2) 0.034(3) 0.031(3) 0.014(3) 0.002(2) 0.009(2)
C16 0.021(3) 0.021(3) 0.024(3) -0.006(2) -0.004(2) 0.011(2)
C24 0.024(3) 0.016(3) 0.037(3) -0.001(2) -0.009(2) 0.009(2)
C13 0.029(3) 0.021(3) 0.021(3) 0.000(2) -0.007(2) 0.009(2)
C25 0.027(3) 0.027(3) 0.027(3) -0.006(2) -0.002(2) 0.020(3)
C19 0.014(3) 0.022(3) 0.041(3) 0.010(2) 0.010(2) 0.010(2)
C12 0.014(3) 0.019(3) 0.031(3) 0.006(2) -0.010(2) 0.000(2)
C8 0.017(3) 0.028(3) 0.030(3) 0.010(2) 0.002(2) 0.011(2)
C17 0.026(3) 0.019(3) 0.037(3) -0.008(2) -0.016(3) 0.009(2)
C5 0.040(4) 0.036(3) 0.015(3) 0.004(2) 0.003(2) 0.015(3)
C18 0.010(2) 0.018(3) 0.056(4) -0.002(3) -0.006(3) 0.006(2)
C7 0.030(3) 0.049(4) 0.047(4) 0.025(3) 0.003(3) 0.025(3)
C6 0.044(4) 0.047(4) 0.036(4) 0.024(3) -0.001(3) 0.023(3)
O1S 0.086(9) 0.071(8) 0.035(6) -0.018(6) 0.007(6) -0.007(6)
O2S 0.11(2) 0.11(2) 0.20(5) 0 0 0.056(11)


#----------------------------------------------------------------------------#
#                   MOLECULAR GEOMETRY                                       #
#----------------------------------------------------------------------------#

_geom_special_details            
;
 All esds (except the esd in the dihedral angle between two l.s. planes)
 are estimated using the full covariance matrix.  The cell esds are taken
 into account individually in the estimation of esds in distances, angles
 and torsion angles; correlations between esds in cell parameters are only
 used when they are defined by crystal symmetry.  An approximate (isotropic)
 treatment of cell esds is used for estimating esds involving l.s. planes.
;
loop_
_geom_bond_atom_site_label_1
_geom_bond_atom_site_label_2
_geom_bond_distance
_geom_bond_site_symmetry_2
_geom_bond_publ_flag
Zn1 O1 1.992(3) . ?
Zn1 O2 2.000(3) . ?
Zn1 Cl2 2.2092(16) . ?
Zn1 Cl1 2.2283(14) . ?
P2 O2 1.509(3) . ?
P2 C21 1.799(5) . ?
P2 C15 1.805(5) . ?
P2 C1 1.832(5) . ?
P1 O1 1.508(4) . ?
P1 C9 1.785(5) . ?
P1 C3 1.793(5) . ?
P1 C1 1.826(5) . ?
C21 C26 1.387(7) . ?
C21 C22 1.395(7) . ?
C1 C2 1.545(7) . ?
C10 C9 1.393(7) . ?
C10 C11 1.397(8) . ?
C4 C5 1.384(8) . ?
C4 C3 1.387(7) . ?
C15 C16 1.389(7) . ?
C15 C20 1.390(7) . ?
C23 C22 1.380(8) . ?
C23 C24 1.386(8) . ?
C9 C14 1.399(7) . ?
C3 C8 1.401(7) . ?
C26 C25 1.383(8) . ?
C14 C13 1.385(7) . ?
C20 C19 1.384(7) . ?
C11 C12 1.354(9) . ?
C16 C17 1.389(8) . ?
C24 C25 1.392(8) . ?
C13 C12 1.378(8) . ?
C19 C18 1.372(9) . ?
C8 C7 1.386(8) . ?
C17 C18 1.381(9) . ?
C5 C6 1.381(10) . ?
C7 C6 1.379(10) . ?

loop_
_geom_angle_atom_site_label_1
_geom_angle_atom_site_label_2
_geom_angle_atom_site_label_3
_geom_angle
_geom_angle_site_symmetry_1
_geom_angle_site_symmetry_3
_geom_angle_publ_flag
O1 Zn1 O2 97.85(14) . . ?
O1 Zn1 Cl2 109.18(12) . . ?
O2 Zn1 Cl2 114.28(11) . . ?
O1 Zn1 Cl1 109.73(11) . . ?
O2 Zn1 Cl1 105.96(11) . . ?
Cl2 Zn1 Cl1 117.95(6) . . ?
O2 P2 C21 111.1(2) . . ?
O2 P2 C15 110.5(2) . . ?
C21 P2 C15 106.5(2) . . ?
O2 P2 C1 110.3(2) . . ?
C21 P2 C1 110.6(2) . . ?
C15 P2 C1 107.8(2) . . ?
O1 P1 C9 110.8(2) . . ?
O1 P1 C3 110.5(2) . . ?
C9 P1 C3 106.6(2) . . ?
O1 P1 C1 110.8(2) . . ?
C9 P1 C1 110.2(2) . . ?
C3 P1 C1 107.9(2) . . ?
P1 O1 Zn1 128.2(2) . . ?
P2 O2 Zn1 133.2(2) . . ?
C26 C21 C22 120.1(5) . . ?
C26 C21 P2 121.3(4) . . ?
C22 C21 P2 118.6(4) . . ?
C2 C1 P1 108.5(3) . . ?
C2 C1 P2 109.5(3) . . ?
P1 C1 P2 110.6(2) . . ?
C9 C10 C11 118.8(5) . . ?
C5 C4 C3 120.5(5) . . ?
C16 C15 C20 120.6(5) . . ?
C16 C15 P2 117.3(4) . . ?
C20 C15 P2 122.1(4) . . ?
C22 C23 C24 120.6(5) . . ?
C10 C9 C14 119.7(5) . . ?
C10 C9 P1 119.1(4) . . ?
C14 C9 P1 121.2(4) . . ?
C23 C22 C21 119.5(5) . . ?
C4 C3 C8 119.7(5) . . ?
C4 C3 P1 123.8(4) . . ?
C8 C3 P1 116.3(4) . . ?
C25 C26 C21 120.1(5) . . ?
C13 C14 C9 120.1(5) . . ?
C19 C20 C15 118.8(5) . . ?
C12 C11 C10 120.9(5) . . ?
C15 C16 C17 119.7(5) . . ?
C23 C24 C25 119.8(5) . . ?
C12 C13 C14 119.5(5) . . ?
C26 C25 C24 119.9(5) . . ?
C18 C19 C20 120.7(5) . . ?
C11 C12 C13 121.1(5) . . ?
C7 C8 C3 118.9(6) . . ?
C18 C17 C16 119.4(6) . . ?
C6 C5 C4 119.7(6) . . ?
C19 C18 C17 120.8(5) . . ?
C6 C7 C8 120.9(6) . . ?
C7 C6 C5 120.2(6) . . ?

_shelx_res_file                  
;
TITL SC_AH128_0m_a.res in R-3
    shelx.res
    created by SHELXL-2019/3 at 19:24:43 on 17-Mar-2025
CELL  0.71073  26.4176  26.4176  20.5907   90.000   90.000  120.000
ZERR     3.00   0.0014   0.0014   0.0017    0.000    0.000    0.000
LATT   3
SYMM  - Y,   X - Y,   Z
SYMM  - X + Y, - X,   Z
SFAC  C    H    CL   O    P    ZN
UNIT  468 432 36 45 36 18
MERG   2
ISOR 0.01 0.01 O1S
FMAP   2
PLAN   20
SIZE     0.110   0.140   0.300
ACTA
BOND
LIST   4
L.S.   100
TEMP  -173.00
WGHT    0.056200  192.747498
FVAR       0.10581
ZN1   6    0.351443    0.461239    0.873455    11.00000    0.01803    0.02497 =
         0.01185   -0.00010    0.00195    0.01472
CL1   3    0.266359    0.392360    0.913860    11.00000    0.01943    0.04113 =
         0.02002    0.01190    0.00887    0.01873
P2    5    0.422930    0.409240    0.798792    11.00000    0.00904    0.01447 =
         0.01186    0.00026    0.00046    0.00622
P1    5    0.357155    0.453999    0.720883    11.00000    0.01236    0.01677 =
         0.01157    0.00169    0.00075    0.00877
CL2   3    0.398034    0.545585    0.925380    11.00000    0.04450    0.03723 =
         0.02613   -0.01400   -0.01217    0.02265
O1    4    0.341281    0.475933    0.780773    11.00000    0.01958    0.02894 =
         0.01234   -0.00018   -0.00166    0.01794
O2    4    0.399142    0.422655    0.858928    11.00000    0.01932    0.02261 =
         0.01183    0.00192    0.00278    0.01461
C21   1    0.379077    0.333580    0.776352    11.00000    0.01663    0.01146 =
         0.01448    0.00317   -0.00065    0.00771
C1    1    0.427110    0.456753    0.731699    11.00000    0.01086    0.01671 =
         0.01265    0.00094    0.00223    0.00856
AFIX  13
H1    2    0.437611    0.443765    0.690773    11.00000   -1.20000
AFIX   0
C10   1    0.250000    0.355404    0.738101    11.00000    0.01345    0.03209 =
         0.01677    0.01004    0.00378    0.01465
AFIX  43
H10   2    0.244417    0.376273    0.772286    11.00000   -1.20000
AFIX   0
C4    1    0.398200    0.505138    0.598338    11.00000    0.02530    0.02658 =
         0.01642    0.00498    0.00319    0.01482
AFIX  43
H4    2    0.422737    0.488396    0.598495    11.00000   -1.20000
AFIX   0
C2    1    0.474286    0.520478    0.746781    11.00000    0.01404    0.01569 =
         0.02481   -0.00045   -0.00105    0.00834
AFIX  33
H2A   2    0.512147    0.522689    0.752725    11.00000   -1.50000
H2B   2    0.476864    0.545767    0.710602    11.00000   -1.50000
H2C   2    0.463779    0.533412    0.786586    11.00000   -1.50000
AFIX   0
C15   1    0.495717    0.421910    0.813422    11.00000    0.01336    0.01030 =
         0.02154    0.00106    0.00045    0.00712
C23   1    0.291904    0.241161    0.792058    11.00000    0.01509    0.02114 =
         0.02791    0.00935   -0.00072    0.00724
AFIX  43
H23   2    0.256042    0.217619    0.814172    11.00000   -1.20000
AFIX   0
C9    1    0.301342    0.381298    0.701699    11.00000    0.01288    0.01900 =
         0.01398    0.00262   -0.00525    0.00784
C22   1    0.325816    0.299534    0.807908    11.00000    0.01659    0.02196 =
         0.01435    0.00428   -0.00179    0.00916
AFIX  43
H22   2    0.312977    0.316386    0.840060    11.00000   -1.20000
AFIX   0
C3    1    0.363606    0.498343    0.651966    11.00000    0.01768    0.01961 =
         0.01304   -0.00024   -0.00529    0.00781
C26   1    0.397192    0.309163    0.728550    11.00000    0.01489    0.02005 =
         0.02356    0.00000    0.00065    0.01095
AFIX  43
H26   2    0.433452    0.332482    0.707075    11.00000   -1.20000
AFIX   0
C14   1    0.308310    0.350091    0.650937    11.00000    0.01771    0.02136 =
         0.01590    0.00152    0.00148    0.00845
AFIX  43
H14   2    0.342937    0.367831    0.625479    11.00000   -1.20000
AFIX   0
C20   1    0.533601    0.428640    0.762995    11.00000    0.01848    0.02210 =
         0.02694    0.01108    0.00643    0.01254
AFIX  43
H20   2    0.522507    0.428544    0.719088    11.00000   -1.20000
AFIX   0
C11   1    0.206876    0.298179    0.723404    11.00000    0.01142    0.03382 =
         0.03064    0.01383    0.00203    0.00884
AFIX  43
H11   2    0.171557    0.280160    0.747662    11.00000   -1.20000
AFIX   0
C16   1    0.512392    0.423307    0.877654    11.00000    0.02128    0.02058 =
         0.02395   -0.00565   -0.00436    0.01056
AFIX  43
H16   2    0.486770    0.419940    0.911880    11.00000   -1.20000
AFIX   0
C24   1    0.309735    0.216608    0.744149    11.00000    0.02383    0.01554 =
         0.03688   -0.00102   -0.00935    0.00879
AFIX  43
H24   2    0.285993    0.176492    0.733216    11.00000   -1.20000
AFIX   0
C13   1    0.264787    0.293373    0.637765    11.00000    0.02868    0.02113 =
         0.02105    0.00046   -0.00741    0.00871
AFIX  43
H13   2    0.269378    0.272083    0.603312    11.00000   -1.20000
AFIX   0
C25   1    0.362536    0.250900    0.712097    11.00000    0.02727    0.02708 =
         0.02659   -0.00565   -0.00193    0.01995
AFIX  43
H25   2    0.374741    0.234307    0.678978    11.00000   -1.20000
AFIX   0
C19   1    0.587756    0.435480    0.777912    11.00000    0.01422    0.02247 =
         0.04126    0.01012    0.00957    0.00955
AFIX  43
H19   2    0.613847    0.439590    0.743900    11.00000   -1.20000
AFIX   0
C12   1    0.214766    0.268070    0.675043    11.00000    0.01447    0.01930 =
         0.03124    0.00625   -0.00965   -0.00020
AFIX  43
H12   2    0.185322    0.228845    0.666673    11.00000   -1.20000
AFIX   0
C8    1    0.327534    0.523154    0.651811    11.00000    0.01739    0.02784 =
         0.02959    0.00980    0.00165    0.01145
AFIX  43
H8    2    0.304372    0.519642    0.688679    11.00000   -1.20000
AFIX   0
C17   1    0.566721    0.429652    0.891629    11.00000    0.02631    0.01930 =
         0.03663   -0.00795   -0.01648    0.00873
AFIX  43
H17   2    0.578006    0.429360    0.935372    11.00000   -1.20000
AFIX   0
C5    1    0.397270    0.536119    0.544581    11.00000    0.03984    0.03569 =
         0.01484    0.00396    0.00296    0.01500
AFIX  43
H5    2    0.421527    0.541154    0.508258    11.00000   -1.20000
AFIX   0
C18   1    0.604149    0.436386    0.841331    11.00000    0.01043    0.01755 =
         0.05560   -0.00188   -0.00595    0.00578
AFIX  43
H18   2    0.641714    0.441712    0.850742    11.00000   -1.20000
AFIX   0
C7    1    0.326182    0.552907    0.597000    11.00000    0.02988    0.04906 =
         0.04655    0.02508    0.00342    0.02548
AFIX  43
H7    2    0.300971    0.568864    0.595932    11.00000   -1.20000
AFIX   0
C6    1    0.360932    0.559672    0.543983    11.00000    0.04365    0.04706 =
         0.03575    0.02381   -0.00113    0.02343
AFIX  43
H6    2    0.359861    0.580585    0.506970    11.00000   -1.20000
AFIX   0
O1S   4    0.603268    0.401115    0.625962    10.37500    0.08617    0.07104 =
         0.03485   -0.01788    0.00730   -0.00694
O2S   4    0.666667    0.333333    0.640066    10.12500    0.11128    0.11128 =
         0.19502    0.00000    0.00000    0.05564
HKLF    4


REM  SC_AH128_0m_a.res in R-3
REM wR2 = 0.1681, GooF = S = 1.220, Restrained GooF = 1.225 for all data
REM R1 = 0.0757 for 5040 Fo > 4sig(Fo) and 0.0869 for all 5659 data
REM 310 parameters refined using 6 restraints

END

WGHT      0.0565    192.1272

REM Highest difference peak  2.034,  deepest hole -0.697,  1-sigma level  0.131
Q1    1   0.6667  0.3333  0.8333  10.16667  0.05    2.03
Q2    1   0.6667  0.3333  0.7685  10.33333  0.05    1.77
Q3    1   0.3814  0.5639  0.9269  11.00000  0.05    1.49
Q4    1   0.6373  0.3927  0.6344  11.00000  0.05    1.16
Q5    1   0.6667  0.3333  0.5249  10.33333  0.05    0.95
Q6    1   0.6126  0.3266  0.5654  11.00000  0.05    0.87
Q7    1   0.5922  0.4138  0.6219  11.00000  0.05    0.76
Q8    1   0.6538  0.4396  0.6358  11.00000  0.05    0.66
Q9    1   0.6860  0.3582  0.6980  11.00000  0.05    0.66
Q10   1   0.3818  0.5013  0.8817  11.00000  0.05    0.56
Q11   1   0.6879  0.3316  0.6931  11.00000  0.05    0.56
Q12   1   0.3974  0.3674  0.7919  11.00000  0.05    0.55
Q13   1   0.3260  0.4179  0.7095  11.00000  0.05    0.54
Q14   1   0.4632  0.4202  0.8026  11.00000  0.05    0.52
Q15   1   0.4051  0.5434  0.9494  11.00000  0.05    0.50
Q16   1   0.4027  0.5428  0.8950  11.00000  0.05    0.50
Q17   1   0.3929  0.4510  0.7223  11.00000  0.05    0.48
Q18   1   0.3906  0.4642  0.8656  11.00000  0.05    0.47
Q19   1   0.4184  0.4419  0.8244  11.00000  0.05    0.47
Q20   1   0.4247  0.5627  0.9267  11.00000  0.05    0.46
;
_shelx_res_checksum              74170
####################################################################### 
# 
# This file contains crystal structure data downloaded from the 
# Cambridge Structural Database (CSD) hosted by the Cambridge 
# Crystallographic Data Centre (CCDC).
# 
# Full information about CCDC data access policies and citation 
# guidelines are available at http://www.ccdc.cam.ac.uk/access/V1 
# 
# Audit and citation data items may have been added by the CCDC. 
# Please retain this information to preserve the provenance of 
# this file and to allow appropriate attribution of the data. 
# 
#######################################################################

data_compound_1_330K
_database_code_depnum_ccdc_archive 'CCDC 2328048'
loop_
_audit_author_name
_audit_author_address
'Aleksander Hoffman'
;Faculty of Chemistry, Jagiellonian University
Poland
;
_audit_update_record             
;
2024-01-24 deposited with the CCDC.	2025-04-15 downloaded from the CCDC.
;

_audit_creation_date             2022-12-06T17:10:38-00:00
_audit_creation_method           'WinGX routine CIF_UPDATE'
_audit_conform_dict_name         cif_core.dic
_audit_conform_dict_version      2.4.5
_audit_conform_dict_location     ftp://ftp.iucr.org/pub/cif_core.dic

#----------------------------------------------------------------------------#
#                   CHEMICAL INFORMATION                                     #
#----------------------------------------------------------------------------#

_chemical_formula_moiety         'C78 H72 Mn O6 P6, Cl4 Mn'
_chemical_formula_sum            'C78 H72 Cl4 Mn2 O6 P6'
_chemical_formula_weight         1542.85
_chemical_absolute_configuration ad

#----------------------------------------------------------------------------#
#                   UNIT CELL INFORMATION                                    #
#----------------------------------------------------------------------------#

_symmetry_cell_setting           monoclinic
_symmetry_space_group_name_H-M   'C c'
_symmetry_space_group_name_Hall  'C -2yc'
_symmetry_Int_Tables_number      9
loop_
_symmetry_equiv_pos_as_xyz
'x, y, z'
'x, -y, z+1/2'
'x+1/2, y+1/2, z'
'x+1/2, -y+1/2, z+1/2'

_cell_length_a                   11.4017(7)
_cell_length_b                   27.3917(17)
_cell_length_c                   25.2074(16)
_cell_angle_alpha                90
_cell_angle_beta                 99.877(2)
_cell_angle_gamma                90
_cell_volume                     7755.9(8)
_cell_formula_units_Z            4
_cell_measurement_temperature    330(2)
_cell_measurement_reflns_used    42207
_cell_measurement_theta_min      2.214
_cell_measurement_theta_max      25.026
_cell_measurement_wavelength     0.71073

#----------------------------------------------------------------------------#
#                   CRYSTAL INFORMATION                                      #
#----------------------------------------------------------------------------#

_exptl_crystal_description       block
_exptl_crystal_colour            colorless
_exptl_crystal_size_max          0.45
_exptl_crystal_size_mid          0.24
_exptl_crystal_size_min          0.09
_exptl_crystal_density_diffrn    1.321
_exptl_crystal_density_method    'not measured'
_exptl_crystal_F_000             3184

#----------------------------------------------------------------------------#
#                   ABSORPTION CORRECTION                                    #
#----------------------------------------------------------------------------#

_exptl_absorpt_coefficient_mu    0.637
_exptl_absorpt_correction_type   multi-scan
_exptl_absorpt_correction_T_min  0.6640
_exptl_absorpt_correction_T_max  0.7453
_exptl_absorpt_process_details   'SADABS-2016/2 (Bruker,2016/2)'

#----------------------------------------------------------------------------#
#                   DATA COLLECTION                                          #
#----------------------------------------------------------------------------#

_diffrn_ambient_temperature      330(2)
_diffrn_radiation_wavelength     0.71073
_diffrn_radiation_type           MoK\a
_diffrn_radiation_probe          x-ray
_diffrn_radiation_monochromator  graphite
_diffrn_measurement_device_type  'D8Quest Eco Photon50'
_diffrn_measurement_method       \w
_diffrn_standards_number         0
_diffrn_standards_interval_time  0
_diffrn_standards_interval_count 0
_diffrn_standards_decay_%        ?
_diffrn_reflns_av_R_equivalents  0.0306
_diffrn_reflns_av_unetI/netI     0.0376
_diffrn_reflns_number            42207
_diffrn_reflns_limit_h_min       -13
_diffrn_reflns_limit_h_max       13
_diffrn_reflns_limit_k_min       -32
_diffrn_reflns_limit_k_max       32
_diffrn_reflns_limit_l_min       -29
_diffrn_reflns_limit_l_max       29
_diffrn_reflns_theta_min         2.214
_diffrn_reflns_theta_max         25.026
_diffrn_reflns_theta_full        25.026
_diffrn_measured_fraction_theta_full 0.997
_diffrn_measured_fraction_theta_max 0.997
_diffrn_reflns_Laue_measured_fraction_full 0.997
_diffrn_reflns_Laue_measured_fraction_max 0.997
_diffrn_reflns_point_group_measured_fraction_full 0.989
_diffrn_reflns_point_group_measured_fraction_max 0.989
_reflns_Friedel_fraction_full    0.98
_reflns_Friedel_fraction_max     0.98
_reflns_Friedel_coverage         0.981
_reflns_number_total             13554
_reflns_number_gt                12789
_reflns_threshold_expression     'I > 2\s(I)'

#----------------------------------------------------------------------------#
#                   COMPUTER PROGRAMS USED                                   #
#----------------------------------------------------------------------------#

_computing_structure_solution    'SHELXT 2018/2 (Sheldrick, 2018)'
_computing_structure_refinement  'SHELXL-2018/3 (Sheldrick, 2018)'
_computing_molecular_graphics    'Ortep for Windows (Farrugia, 2012)'
_computing_publication_material  'WinGX publication routines (Farrugia, 2012)'

#----------------------------------------------------------------------------#
#                   STRUCTURE SOLUTION                                       #
#----------------------------------------------------------------------------#

_atom_sites_solution_hydrogens   geom

#----------------------------------------------------------------------------#
#                   REFINEMENT INFORMATION                                   #
#----------------------------------------------------------------------------#

_shelx_SHELXL_version_number     2018/3
_refine_ls_structure_factor_coef Fsqd
_refine_ls_matrix_type           full
_refine_ls_weighting_scheme      calc
_refine_ls_weighting_details     
'w=1/[\s^2^(Fo^2^)+(0.0561P)^2^+10.7383P] where P=(Fo^2^+2Fc^2^)/3'
_refine_ls_hydrogen_treatment    constr
_refine_ls_extinction_method     none
_refine_ls_number_reflns         13554
_refine_ls_number_parameters     865
_refine_ls_number_restraints     2
_refine_ls_number_constraints    0
_refine_ls_R_factor_all          0.0465
_refine_ls_R_factor_gt           0.0435
_refine_ls_wR_factor_ref         0.1116
_refine_ls_wR_factor_gt          0.1099
_refine_ls_goodness_of_fit_ref   1.057
_refine_ls_restrained_S_all      1.057
_refine_ls_shift/su_max          0.001
_refine_ls_shift/su_mean         0
_refine_ls_abs_structure_details 
;
 Flack x determined using 5778 quotients [(I+)-(I-)]/[(I+)+(I-)]
 (Parsons, Flack and Wagner, Acta Cryst. B69 (2013) 249-259).
;
_refine_ls_abs_structure_Flack   0.063(5)
_refine_diff_density_max         0.671
_refine_diff_density_min         -0.302
_refine_diff_density_rms         0.058

#----------------------------------------------------------------------------#
#                   CONSTRAINTS AND RESTRAINTS                               #
#----------------------------------------------------------------------------#


#----------------------------------------------------------------------------#
#                   ATOMIC TYPES, COORDINATES AND THERMAL PARAMETERS         #
#----------------------------------------------------------------------------#

loop_
_atom_type_symbol
_atom_type_description
_atom_type_scat_dispersion_real
_atom_type_scat_dispersion_imag
_atom_type_scat_source
C C 0.0033 0.0016 'International Tables Vol C Tables 4.2.6.8 and 6.1.1.4'
H H 0 0 'International Tables Vol C Tables 4.2.6.8 and 6.1.1.4'
Cl Cl 0.1484 0.1585 'International Tables Vol C Tables 4.2.6.8 and 6.1.1.4'
Mn Mn 0.3368 0.7283 'International Tables Vol C Tables 4.2.6.8 and 6.1.1.4'
O O 0.0106 0.006 'International Tables Vol C Tables 4.2.6.8 and 6.1.1.4'
P P 0.1023 0.0942 'International Tables Vol C Tables 4.2.6.8 and 6.1.1.4'

loop_
_atom_site_label
_atom_site_type_symbol
_atom_site_fract_x
_atom_site_fract_y
_atom_site_fract_z
_atom_site_U_iso_or_equiv
_atom_site_adp_type
_atom_site_occupancy
_atom_site_site_symmetry_order
_atom_site_calc_flag
_atom_site_refinement_flags_posn
_atom_site_refinement_flags_adp
_atom_site_refinement_flags_occupancy
_atom_site_disorder_assembly
_atom_site_disorder_group
Mn1 Mn 0.45666(6) 0.63929(3) 0.52829(3) 0.02747(17) Uani 1 1 d . . . . .
Mn2 Mn 0.73639(9) 0.38109(4) 0.73548(4) 0.0494(2) Uani 1 1 d . . . . .
Cl1 Cl 0.6680(2) 0.30756(7) 0.76898(8) 0.0678(5) Uani 1 1 d . . . . .
P3 P 0.51993(12) 0.71185(5) 0.64421(5) 0.0319(3) Uani 1 1 d . . . . .
P1 P 0.64905(12) 0.68880(5) 0.44968(5) 0.0327(3) Uani 1 1 d . . . . .
P6 P 0.63962(12) 0.54000(5) 0.57445(6) 0.0364(3) Uani 1 1 d . . . . .
P2 P 0.40908(12) 0.65898(6) 0.39230(5) 0.0346(3) Uani 1 1 d . . . . .
Cl3 Cl 0.56813(18) 0.41010(8) 0.67542(9) 0.0736(6) Uani 1 1 d . . . . .
P5 P 0.37736(11) 0.52167(5) 0.54398(6) 0.0317(3) Uani 1 1 d . . . . .
Cl4 Cl 0.88363(18) 0.36514(8) 0.68201(9) 0.0691(5) Uani 1 1 d . . . . .
P4 P 0.27493(12) 0.71763(5) 0.58190(6) 0.0321(3) Uani 1 1 d . . . . .
Cl2 Cl 0.8096(3) 0.43216(10) 0.80796(9) 0.0924(7) Uani 1 1 d . . . . .
O3 O 0.5216(3) 0.66649(14) 0.61148(15) 0.0351(8) Uani 1 1 d . . . . .
O2 O 0.3764(3) 0.63992(15) 0.44349(15) 0.0389(9) Uani 1 1 d . . . . .
O1 O 0.5922(4) 0.68496(14) 0.49894(15) 0.0371(8) Uani 1 1 d . . . . .
O5 O 0.3485(3) 0.57518(13) 0.53865(15) 0.0355(8) Uani 1 1 d . . . . .
O4 O 0.3063(3) 0.68487(14) 0.53852(15) 0.0379(9) Uani 1 1 d . . . . .
O6 O 0.6047(3) 0.58540(13) 0.54253(16) 0.0382(9) Uani 1 1 d . . . . .
C28 C 0.4447(6) 0.7855(2) 0.5705(3) 0.0490(15) Uani 1 1 d . . . . .
H28A H 0.512009 0.804564 0.586852 0.074 Uiso 1 1 calc R U . . .
H28B H 0.467177 0.765183 0.54291 0.074 Uiso 1 1 calc R U . . .
H28C H 0.381435 0.806948 0.554916 0.074 Uiso 1 1 calc R U . . .
C10 C 0.6906(9) 0.7681(3) 0.3842(3) 0.074(2) Uani 1 1 d . . . . .
H10 H 0.705057 0.745417 0.358618 0.089 Uiso 1 1 calc R U . . .
C46 C 0.1802(7) 0.7084(3) 0.6762(3) 0.0586(18) Uani 1 1 d . . . . .
H46 H 0.171437 0.742162 0.675182 0.07 Uiso 1 1 calc R U . . .
C21 C 0.3698(5) 0.7222(2) 0.3800(3) 0.0453(14) Uani 1 1 d . . . . .
C27 C 0.4026(5) 0.7536(2) 0.6132(2) 0.0342(11) Uani 1 1 d . . . . .
H27 H 0.37901 0.774556 0.64106 0.041 Uiso 1 1 calc R U . . .
C9 C 0.6587(5) 0.7525(2) 0.4312(2) 0.0393(13) Uani 1 1 d . . . . .
C4 C 0.8498(6) 0.6511(2) 0.5115(3) 0.0512(16) Uani 1 1 d . . . . .
H4 H 0.809147 0.655728 0.540148 0.061 Uiso 1 1 calc R U . . .
C54 C 0.4834(6) 0.5330(3) 0.6482(3) 0.0508(15) Uani 1 1 d . . . . .
H54A H 0.41466 0.517253 0.657647 0.076 Uiso 1 1 calc R U . . .
H54B H 0.550643 0.527804 0.676227 0.076 Uiso 1 1 calc R U . . .
H54C H 0.468442 0.567436 0.643941 0.076 Uiso 1 1 calc R U . . .
C55 C 0.3941(5) 0.4950(2) 0.4803(2) 0.0422(14) Uani 1 1 d . . . . .
C42 C 0.2334(6) 0.6350(2) 0.6362(3) 0.0526(16) Uani 1 1 d . . . . .
H42 H 0.261791 0.618996 0.608395 0.063 Uiso 1 1 calc R U . . .
C68 C 0.7267(7) 0.4481(3) 0.5520(4) 0.071(2) Uani 1 1 d . . . . .
H68 H 0.69679 0.436319 0.5816 0.086 Uiso 1 1 calc R U . . .
C29 C 0.5005(5) 0.6990(3) 0.7121(2) 0.0447(14) Uani 1 1 d . . . . .
C53 C 0.5096(5) 0.51167(19) 0.5951(2) 0.0333(11) Uani 1 1 d . . . . .
H53 H 0.523628 0.476497 0.599568 0.04 Uiso 1 1 calc R U . . .
C2 C 0.6017(6) 0.5986(2) 0.4021(3) 0.0501(15) Uani 1 1 d . . . . .
H2A H 0.685656 0.59452 0.402936 0.075 Uiso 1 1 calc R U . . .
H2B H 0.581375 0.587538 0.435475 0.075 Uiso 1 1 calc R U . . .
H2C H 0.558617 0.57976 0.372935 0.075 Uiso 1 1 calc R U . . .
C56 C 0.3421(8) 0.5186(3) 0.4345(3) 0.067(2) Uani 1 1 d . . . . .
H56 H 0.302671 0.54807 0.436597 0.081 Uiso 1 1 calc R U . . .
C1 C 0.5687(5) 0.6529(2) 0.3937(2) 0.0341(11) Uani 1 1 d . . . . .
H1 H 0.589192 0.664411 0.359644 0.041 Uiso 1 1 calc R U . . .
C11 C 0.7015(10) 0.8173(4) 0.3746(4) 0.087(3) Uani 1 1 d . . . . .
H11 H 0.726909 0.827586 0.343314 0.104 Uiso 1 1 calc R U . . .
C35 C 0.6599(5) 0.7440(2) 0.6503(2) 0.0372(12) Uani 1 1 d . . . . .
C74 C 0.7678(7) 0.6008(3) 0.6483(4) 0.070(2) Uani 1 1 d . . . . .
H74 H 0.735544 0.62552 0.624923 0.084 Uiso 1 1 calc R U . . .
C45 C 0.1508(8) 0.6817(4) 0.7186(3) 0.077(2) Uani 1 1 d . . . . .
H45 H 0.123312 0.697581 0.746624 0.093 Uiso 1 1 calc R U . . .
C30 C 0.4602(7) 0.7334(3) 0.7451(3) 0.065(2) Uani 1 1 d . . . . .
H30 H 0.434992 0.763903 0.731472 0.079 Uiso 1 1 calc R U . . .
C47 C 0.1606(5) 0.7603(2) 0.5539(2) 0.0391(13) Uani 1 1 d . . . . .
C73 C 0.7424(5) 0.5532(3) 0.6355(3) 0.0522(17) Uani 1 1 d . . . . .
C72 C 0.7593(7) 0.5131(3) 0.4938(4) 0.066(2) Uani 1 1 d . . . . .
H72 H 0.751979 0.546026 0.484656 0.079 Uiso 1 1 calc R U . . .
C34 C 0.5319(7) 0.6534(3) 0.7324(3) 0.0593(18) Uani 1 1 d . . . . .
H34 H 0.555681 0.629434 0.710344 0.071 Uiso 1 1 calc R U . . .
C38 C 0.8800(7) 0.7882(3) 0.6583(4) 0.073(2) Uani 1 1 d . . . . .
H38 H 0.954973 0.802475 0.661599 0.087 Uiso 1 1 calc R U . . .
C67 C 0.7123(5) 0.4966(2) 0.5378(3) 0.0473(15) Uani 1 1 d . . . . .
C14 C 0.6408(7) 0.7869(3) 0.4690(3) 0.0622(19) Uani 1 1 d . . . . .
H14 H 0.622734 0.776739 0.501833 0.075 Uiso 1 1 calc R U . . .
C41 C 0.2233(5) 0.6840(2) 0.6350(2) 0.0403(13) Uani 1 1 d . . . . .
C3 C 0.7984(5) 0.6640(2) 0.4609(2) 0.0410(13) Uani 1 1 d . . . . .
C65 C 0.0622(8) 0.4866(4) 0.5856(5) 0.097(3) Uani 1 1 d . . . . .
H65 H -0.009924 0.502215 0.58628 0.117 Uiso 1 1 calc R U . . .
C66 C 0.1528(6) 0.5112(3) 0.5686(4) 0.067(2) Uani 1 1 d . . . . .
H66 H 0.142429 0.543623 0.557732 0.08 Uiso 1 1 calc R U . . .
C15 C 0.3325(5) 0.6252(3) 0.3352(2) 0.0459(15) Uani 1 1 d . . . . .
C44 C 0.1618(9) 0.6323(4) 0.7194(4) 0.078(2) Uani 1 1 d . . . . .
H44 H 0.141828 0.614723 0.748078 0.094 Uiso 1 1 calc R U . . .
C61 C 0.2603(5) 0.4881(2) 0.5676(2) 0.0388(13) Uani 1 1 d . . . . .
C23 C 0.2913(10) 0.7964(3) 0.4099(4) 0.089(3) Uani 1 1 d . . . . .
H23 H 0.259861 0.814001 0.435768 0.107 Uiso 1 1 calc R U . . .
C6 C 1.0232(7) 0.6247(3) 0.4789(5) 0.082(3) Uani 1 1 d . . . . .
H6 H 1.100252 0.61234 0.485051 0.098 Uiso 1 1 calc R U . . .
C70 C 0.8275(10) 0.4330(4) 0.4790(6) 0.108(4) Uani 1 1 d . . . . .
H70 H 0.864716 0.411303 0.45886 0.13 Uiso 1 1 calc R U . . .
C48 C 0.1370(6) 0.8026(2) 0.5806(3) 0.0515(16) Uani 1 1 d . . . . .
H48 H 0.183527 0.811027 0.613276 0.062 Uiso 1 1 calc R U . . .
C43 C 0.2025(9) 0.6080(3) 0.6781(4) 0.077(2) Uani 1 1 d . . . . .
H43 H 0.208852 0.574107 0.678436 0.092 Uiso 1 1 calc R U . . .
C49 C 0.0429(7) 0.8321(3) 0.5576(4) 0.065(2) Uani 1 1 d . . . . .
H49 H 0.025232 0.860188 0.575371 0.078 Uiso 1 1 calc R U . . .
C52 C 0.0929(6) 0.7484(2) 0.5047(3) 0.0509(15) Uani 1 1 d . . . . .
H52 H 0.109578 0.720397 0.486517 0.061 Uiso 1 1 calc R U . . .
C64 C 0.0772(8) 0.4385(4) 0.6020(4) 0.086(3) Uani 1 1 d . . . . .
H64 H 0.014307 0.42163 0.612553 0.103 Uiso 1 1 calc R U . . .
C22 C 0.3206(7) 0.7476(3) 0.4179(3) 0.0633(19) Uani 1 1 d . . . . .
H22 H 0.307045 0.731965 0.449024 0.076 Uiso 1 1 calc R U . . .
C16 C 0.3861(7) 0.6057(3) 0.2940(3) 0.0586(18) Uani 1 1 d . . . . .
H16 H 0.466942 0.610214 0.294095 0.07 Uiso 1 1 calc R U . . .
C37 C 0.8455(8) 0.7547(4) 0.6193(4) 0.084(3) Uani 1 1 d . . . . .
H37 H 0.896046 0.746654 0.595337 0.101 Uiso 1 1 calc R U . . .
C26 C 0.3892(9) 0.7447(4) 0.3336(4) 0.086(3) Uani 1 1 d . . . . .
H26 H 0.4209 0.727621 0.307434 0.103 Uiso 1 1 calc R U . . .
C69 C 0.7857(9) 0.4170(3) 0.5221(6) 0.107(4) Uani 1 1 d . . . . .
H69 H 0.796347 0.384434 0.5323 0.128 Uiso 1 1 calc R U . . .
C13 C 0.6495(9) 0.8367(3) 0.4585(4) 0.079(3) Uani 1 1 d . . . . .
H13 H 0.637722 0.859716 0.484179 0.095 Uiso 1 1 calc R U . . .
C36 C 0.7345(6) 0.7321(3) 0.6148(3) 0.0593(18) Uani 1 1 d . . . . .
H36 H 0.711118 0.709055 0.587963 0.071 Uiso 1 1 calc R U . . .
C40 C 0.6945(8) 0.7784(4) 0.6891(3) 0.080(3) Uani 1 1 d . . . . .
H40 H 0.644739 0.786818 0.713266 0.096 Uiso 1 1 calc R U . . .
C8 C 0.8598(7) 0.6578(4) 0.4185(3) 0.071(2) Uani 1 1 d . . . . .
H8 H 0.826697 0.667877 0.383933 0.085 Uiso 1 1 calc R U . . .
C7 C 0.9713(8) 0.6365(4) 0.4285(5) 0.088(3) Uani 1 1 d . . . . .
H7 H 1.011041 0.630185 0.399978 0.106 Uiso 1 1 calc R U . . .
C60 C 0.4506(8) 0.4510(3) 0.4759(3) 0.065(2) Uani 1 1 d . . . . .
H60 H 0.484393 0.433949 0.506675 0.078 Uiso 1 1 calc R U . . .
C50 C -0.0243(7) 0.8199(3) 0.5088(4) 0.075(3) Uani 1 1 d . . . . .
H50 H -0.086802 0.840076 0.493791 0.09 Uiso 1 1 calc R U . . .
C57 C 0.3488(11) 0.4980(3) 0.3849(3) 0.094(3) Uani 1 1 d . . . . .
H57 H 0.314812 0.514259 0.353615 0.113 Uiso 1 1 calc R U . . .
C20 C 0.2138(7) 0.6183(4) 0.3338(3) 0.085(3) Uani 1 1 d . . . . .
H20 H 0.177079 0.631443 0.360783 0.101 Uiso 1 1 calc R U . . .
C31 C 0.4576(9) 0.7222(4) 0.7983(3) 0.087(3) Uani 1 1 d . . . . .
H31 H 0.433442 0.745697 0.820812 0.105 Uiso 1 1 calc R U . . .
C5 C 0.9641(7) 0.6308(3) 0.5205(4) 0.074(2) Uani 1 1 d . . . . .
H5 H 0.999359 0.621451 0.555076 0.089 Uiso 1 1 calc R U . . .
C58 C 0.4036(12) 0.4549(4) 0.3810(4) 0.092(3) Uani 1 1 d . . . . .
H58 H 0.404607 0.440869 0.34745 0.111 Uiso 1 1 calc R U . . .
C32 C 0.4899(9) 0.6772(5) 0.8180(4) 0.095(3) Uani 1 1 d . . . . .
H32 H 0.485945 0.669679 0.853635 0.114 Uiso 1 1 calc R U . . .
C17 C 0.3177(9) 0.5798(4) 0.2536(3) 0.084(3) Uani 1 1 d . . . . .
H17 H 0.353172 0.566045 0.226534 0.101 Uiso 1 1 calc R U . . .
C62 C 0.2738(7) 0.4405(3) 0.5848(3) 0.062(2) Uani 1 1 d . . . . .
H62 H 0.345639 0.42453 0.58445 0.075 Uiso 1 1 calc R U . . .
C24 C 0.3095(10) 0.8181(4) 0.3636(6) 0.102(4) Uani 1 1 d . . . . .
H24 H 0.28678 0.850472 0.356883 0.122 Uiso 1 1 calc R U . . .
C33 C 0.5277(9) 0.6433(4) 0.7859(4) 0.086(3) Uani 1 1 d . . . . .
H33 H 0.551303 0.61271 0.799885 0.103 Uiso 1 1 calc R U . . .
C71 C 0.8161(10) 0.4827(4) 0.4635(5) 0.099(3) Uani 1 1 d . . . . .
H71 H 0.84603 0.494136 0.433765 0.119 Uiso 1 1 calc R U . . .
C12 C 0.6755(8) 0.8508(3) 0.4105(4) 0.076(2) Uani 1 1 d . . . . .
H12 H 0.675447 0.88387 0.401985 0.091 Uiso 1 1 calc R U . . .
C51 C -0.0015(7) 0.7793(3) 0.4825(4) 0.072(2) Uani 1 1 d . . . . .
H51 H -0.048064 0.77157 0.449564 0.087 Uiso 1 1 calc R U . . .
C75 C 0.8415(9) 0.6124(5) 0.6960(4) 0.096(3) Uani 1 1 d . . . . .
H75 H 0.858536 0.644999 0.704267 0.116 Uiso 1 1 calc R U . . .
C76 C 0.8887(9) 0.5780(6) 0.7303(5) 0.110(4) Uani 1 1 d . . . . .
H76 H 0.936499 0.586529 0.762669 0.132 Uiso 1 1 calc R U . . .
C78 C 0.7937(8) 0.5171(4) 0.6697(4) 0.101(4) Uani 1 1 d . . . . .
H78 H 0.779676 0.484459 0.66057 0.121 Uiso 1 1 calc R U . . .
C19 C 0.1471(9) 0.5916(5) 0.2921(4) 0.101(4) Uani 1 1 d . . . . .
H19 H 0.06651 0.586145 0.291907 0.121 Uiso 1 1 calc R U . . .
C63 C 0.1812(9) 0.4161(3) 0.6026(4) 0.082(3) Uani 1 1 d . . . . .
H63 H 0.191762 0.384154 0.615027 0.098 Uiso 1 1 calc R U . . .
C18 C 0.1989(9) 0.5738(4) 0.2525(3) 0.095(4) Uani 1 1 d . . . . .
H18 H 0.153353 0.557162 0.223925 0.113 Uiso 1 1 calc R U . . .
C59 C 0.4564(10) 0.4326(4) 0.4258(5) 0.092(3) Uani 1 1 d . . . . .
H59 H 0.498346 0.403885 0.423006 0.111 Uiso 1 1 calc R U . . .
C39 C 0.8067(10) 0.8009(4) 0.6921(4) 0.095(3) Uani 1 1 d . . . . .
H39 H 0.83004 0.824859 0.717848 0.114 Uiso 1 1 calc R U . . .
C77 C 0.8661(10) 0.5292(6) 0.7176(5) 0.128(6) Uani 1 1 d . . . . .
H77 H 0.899399 0.504837 0.741201 0.153 Uiso 1 1 calc R U . . .
C25 C 0.3600(13) 0.7933(5) 0.3271(5) 0.119(4) Uani 1 1 d . . . . .
H25 H 0.37563 0.80957 0.296642 0.142 Uiso 1 1 calc R U . . .

loop_
_atom_site_aniso_label
_atom_site_aniso_U_11
_atom_site_aniso_U_22
_atom_site_aniso_U_33
_atom_site_aniso_U_23
_atom_site_aniso_U_13
_atom_site_aniso_U_12
Mn1 0.0284(4) 0.0274(4) 0.0279(4) 0.0011(3) 0.0083(3) 0.0001(3)
Mn2 0.0549(6) 0.0522(6) 0.0442(5) 0.0060(4) 0.0175(4) 0.0029(5)
Cl1 0.0980(15) 0.0548(10) 0.0563(10) 0.0099(8) 0.0290(10) -0.0018(10)
P3 0.0304(7) 0.0372(7) 0.0282(7) -0.0023(6) 0.0054(5) 0.0015(6)
P1 0.0317(7) 0.0382(8) 0.0296(7) 0.0004(6) 0.0092(5) -0.0040(6)
P6 0.0287(7) 0.0321(7) 0.0490(8) 0.0072(6) 0.0085(6) 0.0015(6)
P2 0.0324(7) 0.0452(8) 0.0266(7) 0.0031(6) 0.0058(5) -0.0001(6)
Cl3 0.0641(11) 0.0680(12) 0.0876(14) 0.0302(11) 0.0104(10) 0.0120(9)
P5 0.0293(7) 0.0280(6) 0.0384(7) 0.0034(6) 0.0078(6) -0.0030(5)
Cl4 0.0646(11) 0.0751(12) 0.0759(12) -0.0119(10) 0.0353(10) -0.0058(10)
P4 0.0290(6) 0.0347(7) 0.0334(7) -0.0015(6) 0.0076(5) 0.0054(6)
Cl2 0.133(2) 0.0892(16) 0.0608(12) -0.0139(11) 0.0318(13) -0.0260(15)
O3 0.0317(19) 0.037(2) 0.036(2) -0.0010(16) 0.0042(15) 0.0026(16)
O2 0.040(2) 0.049(2) 0.029(2) 0.0015(17) 0.0093(16) -0.0001(18)
O1 0.044(2) 0.037(2) 0.033(2) -0.0021(16) 0.0120(17) -0.0098(17)
O5 0.0323(19) 0.035(2) 0.040(2) 0.0049(16) 0.0101(16) -0.0022(16)
O4 0.035(2) 0.045(2) 0.034(2) -0.0040(17) 0.0069(16) 0.0074(17)
O6 0.036(2) 0.031(2) 0.051(2) 0.0058(17) 0.0135(18) 0.0035(16)
C28 0.043(3) 0.047(4) 0.057(4) 0.010(3) 0.010(3) 0.002(3)
C10 0.110(7) 0.071(5) 0.044(4) 0.003(4) 0.023(4) -0.026(5)
C46 0.067(5) 0.055(4) 0.062(4) 0.002(3) 0.035(4) 0.013(3)
C21 0.039(3) 0.048(3) 0.048(4) 0.011(3) 0.005(3) 0.003(3)
C27 0.033(3) 0.036(3) 0.035(3) -0.005(2) 0.010(2) 0.002(2)
C9 0.034(3) 0.040(3) 0.044(3) 0.004(2) 0.006(2) -0.007(2)
C4 0.049(4) 0.051(4) 0.052(4) 0.003(3) 0.005(3) 0.000(3)
C54 0.043(3) 0.064(4) 0.045(3) 0.002(3) 0.008(3) -0.004(3)
C55 0.044(3) 0.044(3) 0.040(3) 0.001(3) 0.013(3) -0.013(3)
C42 0.052(4) 0.047(4) 0.063(4) 0.000(3) 0.023(3) 0.002(3)
C68 0.056(4) 0.042(4) 0.123(7) 0.009(4) 0.033(5) 0.009(3)
C29 0.039(3) 0.063(4) 0.032(3) 0.002(3) 0.005(2) 0.003(3)
C53 0.030(3) 0.031(3) 0.039(3) 0.006(2) 0.006(2) -0.002(2)
C2 0.045(3) 0.054(4) 0.051(4) -0.009(3) 0.008(3) 0.002(3)
C56 0.098(6) 0.057(4) 0.047(4) -0.001(3) 0.012(4) 0.002(4)
C1 0.031(3) 0.045(3) 0.028(3) -0.002(2) 0.012(2) -0.002(2)
C11 0.118(8) 0.082(6) 0.059(5) 0.026(5) 0.013(5) -0.032(6)
C35 0.033(3) 0.041(3) 0.036(3) 0.000(2) 0.002(2) 0.001(2)
C74 0.056(4) 0.074(5) 0.075(5) -0.003(4) 0.000(4) 0.001(4)
C45 0.085(6) 0.099(7) 0.059(5) 0.000(4) 0.045(4) 0.007(5)
C30 0.079(5) 0.079(5) 0.043(4) -0.002(4) 0.023(4) 0.025(4)
C47 0.026(3) 0.044(3) 0.047(3) 0.001(3) 0.008(2) 0.006(2)
C73 0.029(3) 0.064(4) 0.062(4) 0.013(3) 0.002(3) -0.014(3)
C72 0.065(5) 0.054(4) 0.086(6) 0.007(4) 0.032(4) 0.010(4)
C34 0.064(4) 0.063(4) 0.051(4) 0.009(3) 0.011(3) -0.003(4)
C38 0.052(4) 0.083(6) 0.081(6) -0.003(5) 0.007(4) -0.028(4)
C67 0.038(3) 0.035(3) 0.073(4) 0.006(3) 0.022(3) 0.002(3)
C14 0.073(5) 0.051(4) 0.071(5) -0.005(3) 0.038(4) -0.002(4)
C41 0.029(3) 0.056(4) 0.036(3) -0.001(3) 0.008(2) 0.002(3)
C3 0.035(3) 0.044(3) 0.045(3) -0.005(3) 0.010(2) -0.003(2)
C65 0.042(4) 0.107(8) 0.150(10) 0.016(7) 0.038(5) -0.008(5)
C66 0.043(4) 0.058(4) 0.100(6) 0.019(4) 0.016(4) 0.002(3)
C15 0.042(3) 0.065(4) 0.029(3) 0.001(3) 0.002(2) -0.006(3)
C44 0.085(6) 0.094(7) 0.064(5) 0.017(5) 0.038(5) 0.000(5)
C61 0.035(3) 0.040(3) 0.041(3) 0.005(2) 0.004(2) -0.009(2)
C23 0.104(7) 0.061(5) 0.104(8) 0.006(5) 0.025(6) 0.026(5)
C6 0.038(4) 0.069(5) 0.134(9) -0.008(5) 0.008(5) 0.011(4)
C70 0.107(8) 0.069(6) 0.166(11) -0.024(7) 0.073(8) 0.027(6)
C48 0.045(3) 0.047(4) 0.064(4) -0.001(3) 0.012(3) 0.007(3)
C43 0.087(6) 0.061(5) 0.089(6) 0.009(4) 0.033(5) -0.003(4)
C49 0.052(4) 0.045(4) 0.098(6) 0.007(4) 0.017(4) 0.022(3)
C52 0.052(4) 0.046(4) 0.052(4) 0.003(3) 0.000(3) 0.004(3)
C64 0.056(5) 0.112(8) 0.092(6) 0.028(6) 0.018(4) -0.035(5)
C22 0.067(5) 0.057(4) 0.068(5) 0.004(4) 0.016(4) 0.018(4)
C16 0.059(4) 0.081(5) 0.037(3) -0.009(3) 0.012(3) -0.016(4)
C37 0.060(5) 0.104(7) 0.098(7) -0.024(6) 0.039(5) -0.029(5)
C26 0.109(7) 0.087(6) 0.065(5) 0.035(5) 0.025(5) 0.025(6)
C69 0.085(7) 0.047(5) 0.200(13) 0.008(6) 0.059(8) 0.024(5)
C13 0.095(6) 0.047(4) 0.103(7) -0.012(4) 0.042(6) 0.001(4)
C36 0.048(4) 0.070(5) 0.062(4) -0.021(4) 0.018(3) -0.019(3)
C40 0.075(5) 0.102(7) 0.066(5) -0.044(5) 0.024(4) -0.033(5)
C8 0.045(4) 0.115(7) 0.056(4) -0.017(4) 0.017(3) 0.006(4)
C7 0.056(5) 0.116(8) 0.099(7) -0.034(6) 0.034(5) -0.006(5)
C60 0.077(5) 0.049(4) 0.069(5) -0.015(4) 0.017(4) 0.002(4)
C50 0.041(4) 0.057(5) 0.123(8) 0.024(5) 0.002(4) 0.015(3)
C57 0.173(11) 0.065(6) 0.043(4) -0.004(4) 0.015(5) -0.022(6)
C20 0.048(4) 0.144(9) 0.061(5) -0.021(5) 0.008(4) -0.014(5)
C31 0.099(7) 0.125(9) 0.043(4) 0.001(5) 0.025(4) 0.028(6)
C5 0.051(4) 0.067(5) 0.098(7) 0.015(5) -0.006(4) 0.005(4)
C58 0.150(10) 0.074(6) 0.063(6) -0.017(5) 0.044(6) -0.017(6)
C32 0.096(7) 0.151(11) 0.044(5) 0.028(6) 0.025(5) 0.006(7)
C17 0.103(7) 0.117(8) 0.034(4) -0.016(4) 0.013(4) -0.025(6)
C62 0.049(4) 0.051(4) 0.086(5) 0.022(4) 0.008(4) -0.011(3)
C24 0.097(7) 0.050(5) 0.155(11) 0.028(6) 0.010(7) 0.020(5)
C33 0.094(7) 0.098(7) 0.067(6) 0.036(5) 0.014(5) -0.008(6)
C71 0.107(8) 0.101(8) 0.103(8) -0.007(6) 0.059(7) 0.018(6)
C12 0.076(5) 0.044(4) 0.104(7) 0.018(4) 0.007(5) -0.002(4)
C51 0.048(4) 0.073(6) 0.088(6) 0.018(5) -0.014(4) -0.005(4)
C75 0.082(7) 0.116(9) 0.080(7) -0.015(6) -0.016(5) -0.016(6)
C76 0.069(6) 0.164(13) 0.086(7) 0.012(8) -0.020(5) -0.033(7)
C78 0.065(5) 0.104(7) 0.118(8) 0.060(7) -0.029(5) -0.034(5)
C19 0.062(5) 0.164(11) 0.075(6) -0.023(6) 0.004(5) -0.046(6)
C63 0.074(6) 0.079(6) 0.086(6) 0.042(5) -0.003(4) -0.036(5)
C18 0.100(7) 0.138(9) 0.040(4) -0.009(5) -0.004(4) -0.059(7)
C59 0.115(8) 0.067(6) 0.103(8) -0.037(6) 0.041(6) -0.002(5)
C39 0.105(8) 0.096(7) 0.077(6) -0.031(5) -0.005(6) -0.053(6)
C77 0.080(7) 0.182(14) 0.102(8) 0.085(9) -0.039(6) -0.053(8)
C25 0.142(11) 0.102(9) 0.115(9) 0.069(8) 0.031(8) 0.019(8)


#----------------------------------------------------------------------------#
#                   MOLECULAR GEOMETRY                                       #
#----------------------------------------------------------------------------#

_geom_special_details            
;
 All esds (except the esd in the dihedral angle between two l.s. planes)
 are estimated using the full covariance matrix.  The cell esds are taken
 into account individually in the estimation of esds in distances, angles
 and torsion angles; correlations between esds in cell parameters are only
 used when they are defined by crystal symmetry.  An approximate (isotropic)
 treatment of cell esds is used for estimating esds involving l.s. planes.
;
loop_
_geom_bond_atom_site_label_1
_geom_bond_atom_site_label_2
_geom_bond_distance
_geom_bond_site_symmetry_2
_geom_bond_publ_flag
Mn1 O4 2.172(4) . ?
Mn1 O2 2.176(4) . ?
Mn1 O5 2.187(4) . ?
Mn1 O1 2.212(4) . ?
Mn1 O6 2.224(4) . ?
Mn1 O3 2.229(4) . ?
Mn2 Cl2 2.339(3) . ?
Mn2 Cl4 2.367(2) . ?
Mn2 Cl1 2.367(2) . ?
Mn2 Cl3 2.368(2) . ?
P3 O3 1.493(4) . ?
P3 C29 1.797(6) . ?
P3 C35 1.807(6) . ?
P3 C27 1.831(6) . ?
P1 O1 1.499(4) . ?
P1 C3 1.810(6) . ?
P1 C9 1.814(6) . ?
P1 C1 1.830(5) . ?
P6 O6 1.498(4) . ?
P6 C67 1.794(7) . ?
P6 C73 1.804(7) . ?
P6 C53 1.826(5) . ?
P2 O2 1.497(4) . ?
P2 C21 1.802(6) . ?
P2 C15 1.805(6) . ?
P2 C1 1.822(5) . ?
P5 O5 1.503(4) . ?
P5 C55 1.802(6) . ?
P5 C61 1.803(6) . ?
P5 C53 1.829(5) . ?
P4 O4 1.504(4) . ?
P4 C47 1.803(6) . ?
P4 C41 1.804(6) . ?
P4 C27 1.822(6) . ?
C28 C27 1.525(8) . ?
C10 C9 1.365(9) . ?
C10 C11 1.379(12) . ?
C46 C45 1.384(11) . ?
C46 C41 1.393(9) . ?
C21 C26 1.375(10) . ?
C21 C22 1.377(10) . ?
C9 C14 1.379(9) . ?
C4 C3 1.358(9) . ?
C4 C5 1.400(11) . ?
C54 C53 1.537(9) . ?
C55 C56 1.366(10) . ?
C55 C60 1.380(10) . ?
C42 C41 1.348(9) . ?
C42 C43 1.384(11) . ?
C68 C67 1.378(9) . ?
C68 C69 1.386(13) . ?
C29 C34 1.375(10) . ?
C29 C30 1.386(10) . ?
C2 C1 1.541(9) . ?
C56 C57 1.387(11) . ?
C11 C12 1.358(14) . ?
C35 C40 1.365(10) . ?
C35 C36 1.376(9) . ?
C74 C73 1.364(11) . ?
C74 C75 1.380(12) . ?
C45 C44 1.357(13) . ?
C30 C31 1.381(11) . ?
C47 C52 1.382(9) . ?
C47 C48 1.389(9) . ?
C73 C78 1.375(11) . ?
C72 C71 1.368(12) . ?
C72 C67 1.387(10) . ?
C34 C33 1.385(11) . ?
C38 C39 1.337(14) . ?
C38 C37 1.353(13) . ?
C14 C13 1.396(11) . ?
C3 C8 1.384(9) . ?
C65 C66 1.363(11) . ?
C65 C64 1.382(14) . ?
C66 C61 1.384(10) . ?
C15 C20 1.362(10) . ?
C15 C16 1.397(9) . ?
C44 C43 1.382(13) . ?
C61 C62 1.374(9) . ?
C23 C24 1.358(15) . ?
C23 C22 1.384(12) . ?
C6 C7 1.344(15) . ?
C6 C5 1.352(14) . ?
C70 C69 1.335(16) . ?
C70 C71 1.414(16) . ?
C48 C49 1.387(10) . ?
C49 C50 1.374(13) . ?
C52 C51 1.407(10) . ?
C64 C63 1.332(14) . ?
C16 C17 1.370(11) . ?
C37 C36 1.396(10) . ?
C26 C25 1.376(16) . ?
C13 C12 1.350(13) . ?
C40 C39 1.411(13) . ?
C8 C7 1.382(13) . ?
C60 C59 1.373(12) . ?
C50 C51 1.343(13) . ?
C57 C58 1.347(15) . ?
C20 C19 1.394(13) . ?
C31 C32 1.356(15) . ?
C58 C59 1.333(15) . ?
C32 C33 1.351(15) . ?
C17 C18 1.361(14) . ?
C62 C63 1.388(11) . ?
C24 C25 1.350(17) . ?
C75 C76 1.330(16) . ?
C76 C77 1.388(19) . ?
C78 C77 1.381(15) . ?
C19 C18 1.338(14) . ?

loop_
_geom_angle_atom_site_label_1
_geom_angle_atom_site_label_2
_geom_angle_atom_site_label_3
_geom_angle
_geom_angle_site_symmetry_1
_geom_angle_site_symmetry_3
_geom_angle_publ_flag
O4 Mn1 O2 84.53(15) . . ?
O4 Mn1 O5 88.55(15) . . ?
O2 Mn1 O5 88.45(15) . . ?
O4 Mn1 O1 109.01(15) . . ?
O2 Mn1 O1 82.38(15) . . ?
O5 Mn1 O1 159.17(14) . . ?
O4 Mn1 O6 162.72(14) . . ?
O2 Mn1 O6 110.08(15) . . ?
O5 Mn1 O6 82.85(14) . . ?
O1 Mn1 O6 82.82(15) . . ?
O4 Mn1 O3 80.65(14) . . ?
O2 Mn1 O3 159.60(15) . . ?
O5 Mn1 O3 105.01(14) . . ?
O1 Mn1 O3 89.27(14) . . ?
O6 Mn1 O3 87.12(14) . . ?
Cl2 Mn2 Cl4 111.25(10) . . ?
Cl2 Mn2 Cl1 109.00(9) . . ?
Cl4 Mn2 Cl1 110.81(8) . . ?
Cl2 Mn2 Cl3 116.12(11) . . ?
Cl4 Mn2 Cl3 105.90(9) . . ?
Cl1 Mn2 Cl3 103.48(9) . . ?
O3 P3 C29 112.3(3) . . ?
O3 P3 C35 111.0(2) . . ?
C29 P3 C35 105.4(3) . . ?
O3 P3 C27 111.2(2) . . ?
C29 P3 C27 109.2(3) . . ?
C35 P3 C27 107.5(3) . . ?
O1 P1 C3 111.9(3) . . ?
O1 P1 C9 109.5(3) . . ?
C3 P1 C9 107.7(3) . . ?
O1 P1 C1 111.7(2) . . ?
C3 P1 C1 104.6(3) . . ?
C9 P1 C1 111.2(3) . . ?
O6 P6 C67 112.2(3) . . ?
O6 P6 C73 111.5(3) . . ?
C67 P6 C73 106.4(3) . . ?
O6 P6 C53 110.6(2) . . ?
C67 P6 C53 109.6(3) . . ?
C73 P6 C53 106.4(3) . . ?
O2 P2 C21 113.1(3) . . ?
O2 P2 C15 110.6(3) . . ?
C21 P2 C15 106.5(3) . . ?
O2 P2 C1 110.3(2) . . ?
C21 P2 C1 108.0(3) . . ?
C15 P2 C1 108.3(3) . . ?
O5 P5 C55 111.7(3) . . ?
O5 P5 C61 111.3(2) . . ?
C55 P5 C61 106.5(3) . . ?
O5 P5 C53 110.5(2) . . ?
C55 P5 C53 111.5(3) . . ?
C61 P5 C53 105.0(3) . . ?
O4 P4 C47 110.4(3) . . ?
O4 P4 C41 112.5(3) . . ?
C47 P4 C41 108.4(3) . . ?
O4 P4 C27 111.4(2) . . ?
C47 P4 C27 106.8(3) . . ?
C41 P4 C27 107.1(3) . . ?
P3 O3 Mn1 139.9(2) . . ?
P2 O2 Mn1 136.4(2) . . ?
P1 O1 Mn1 137.9(2) . . ?
P5 O5 Mn1 132.4(2) . . ?
P4 O4 Mn1 136.1(2) . . ?
P6 O6 Mn1 139.7(2) . . ?
C9 C10 C11 120.2(8) . . ?
C45 C46 C41 119.0(7) . . ?
C26 C21 C22 120.5(7) . . ?
C26 C21 P2 120.3(6) . . ?
C22 C21 P2 119.1(5) . . ?
C28 C27 P4 109.3(4) . . ?
C28 C27 P3 111.4(4) . . ?
P4 C27 P3 108.5(3) . . ?
C10 C9 C14 118.6(7) . . ?
C10 C9 P1 124.1(6) . . ?
C14 C9 P1 117.2(5) . . ?
C3 C4 C5 119.7(7) . . ?
C56 C55 C60 119.1(7) . . ?
C56 C55 P5 117.7(5) . . ?
C60 C55 P5 123.2(5) . . ?
C41 C42 C43 121.2(7) . . ?
C67 C68 C69 119.9(9) . . ?
C34 C29 C30 119.1(6) . . ?
C34 C29 P3 117.7(5) . . ?
C30 C29 P3 123.2(6) . . ?
C54 C53 P6 112.0(4) . . ?
C54 C53 P5 107.2(4) . . ?
P6 C53 P5 110.3(3) . . ?
C55 C56 C57 119.2(8) . . ?
C2 C1 P2 108.1(4) . . ?
C2 C1 P1 109.6(4) . . ?
P2 C1 P1 109.4(3) . . ?
C12 C11 C10 120.5(8) . . ?
C40 C35 C36 119.7(6) . . ?
C40 C35 P3 122.7(5) . . ?
C36 C35 P3 117.6(5) . . ?
C73 C74 C75 119.9(9) . . ?
C44 C45 C46 120.3(8) . . ?
C31 C30 C29 119.8(8) . . ?
C52 C47 C48 120.4(6) . . ?
C52 C47 P4 117.0(5) . . ?
C48 C47 P4 122.6(5) . . ?
C74 C73 C78 119.3(8) . . ?
C74 C73 P6 118.3(6) . . ?
C78 C73 P6 122.3(7) . . ?
C71 C72 C67 122.1(8) . . ?
C29 C34 C33 119.6(8) . . ?
C39 C38 C37 120.2(8) . . ?
C68 C67 C72 118.5(7) . . ?
C68 C67 P6 123.3(6) . . ?
C72 C67 P6 118.1(5) . . ?
C9 C14 C13 120.9(7) . . ?
C42 C41 C46 120.0(6) . . ?
C42 C41 P4 119.2(5) . . ?
C46 C41 P4 120.6(5) . . ?
C4 C3 C8 120.1(6) . . ?
C4 C3 P1 119.1(5) . . ?
C8 C3 P1 120.8(5) . . ?
C66 C65 C64 120.3(8) . . ?
C65 C66 C61 120.0(8) . . ?
C20 C15 C16 119.1(7) . . ?
C20 C15 P2 115.7(6) . . ?
C16 C15 P2 125.1(5) . . ?
C45 C44 C43 120.8(8) . . ?
C62 C61 C66 118.7(6) . . ?
C62 C61 P5 122.6(5) . . ?
C66 C61 P5 118.7(5) . . ?
C24 C23 C22 118.6(9) . . ?
C7 C6 C5 120.5(8) . . ?
C69 C70 C71 120.8(9) . . ?
C49 C48 C47 118.9(7) . . ?
C44 C43 C42 118.6(8) . . ?
C50 C49 C48 120.3(7) . . ?
C47 C52 C51 119.1(7) . . ?
C63 C64 C65 120.5(7) . . ?
C21 C22 C23 120.3(8) . . ?
C17 C16 C15 119.0(7) . . ?
C38 C37 C36 120.5(8) . . ?
C21 C26 C25 117.7(10) . . ?
C70 C69 C68 121.0(9) . . ?
C12 C13 C14 118.9(8) . . ?
C35 C36 C37 119.6(7) . . ?
C35 C40 C39 119.2(8) . . ?
C7 C8 C3 118.8(8) . . ?
C6 C7 C8 121.1(9) . . ?
C59 C60 C55 119.4(9) . . ?
C51 C50 C49 121.2(7) . . ?
C58 C57 C56 121.4(9) . . ?
C15 C20 C19 120.2(9) . . ?
C32 C31 C30 120.5(9) . . ?
C6 C5 C4 119.8(8) . . ?
C59 C58 C57 119.1(9) . . ?
C33 C32 C31 120.1(8) . . ?
C18 C17 C16 121.1(9) . . ?
C61 C62 C63 120.6(8) . . ?
C25 C24 C23 120.8(9) . . ?
C32 C33 C34 120.9(9) . . ?
C72 C71 C70 117.6(10) . . ?
C13 C12 C11 120.6(8) . . ?
C50 C51 C52 120.1(8) . . ?
C76 C75 C74 121.5(11) . . ?
C75 C76 C77 119.6(10) . . ?
C73 C78 C77 120.1(11) . . ?
C18 C19 C20 120.1(9) . . ?
C64 C63 C62 119.9(8) . . ?
C19 C18 C17 120.4(8) . . ?
C58 C59 C60 121.8(9) . . ?
C38 C39 C40 120.9(8) . . ?
C78 C77 C76 119.5(10) . . ?
C24 C25 C26 121.9(10) . . ?

_shelx_res_file                  
;
TITL SC_AH091_dry_330K_0m_a.res in Cc
    shelx.res
    created by SHELXL-2018/3 at 17:09:39 on 06-Dec-2022
CELL  0.71073  11.4017  27.3917  25.2074   90.000   99.877   90.000
ZERR     4.00   0.0007   0.0017   0.0016    0.000    0.002    0.000
LATT  -7
SYMM    X, - Y, 1/2 + Z
SFAC  C    H    CL   MN   O    P
UNIT  312 288 16 8 24 24
MERG   2
FMAP   2
PLAN   20
ACTA
BOND
LIST   4
L.S.  10
TEMP    23.00
WGHT    0.056100   10.738300
FVAR       0.24185
MN1   4    0.456658    0.639289    0.528287    11.00000    0.02840    0.02740 =
         0.02786    0.00110    0.00831    0.00013
MN2   4    0.736393    0.381093    0.735477    11.00000    0.05491    0.05220 =
         0.04418    0.00597    0.01754    0.00288
CL1   3    0.667990    0.307564    0.768976    11.00000    0.09801    0.05482 =
         0.05627    0.00990    0.02904   -0.00177
P3    6    0.519926    0.711850    0.644213    11.00000    0.03038    0.03720 =
         0.02818   -0.00232    0.00545    0.00148
P1    6    0.649050    0.688796    0.449683    11.00000    0.03166    0.03824 =
         0.02962    0.00036    0.00916   -0.00405
P6    6    0.639625    0.539995    0.574450    11.00000    0.02869    0.03211 =
         0.04902    0.00724    0.00853    0.00152
P2    6    0.409081    0.658980    0.392301    11.00000    0.03238    0.04519 =
         0.02661    0.00312    0.00578   -0.00008
CL3   3    0.568128    0.410101    0.675425    11.00000    0.06414    0.06798 =
         0.08761    0.03016    0.01039    0.01202
P5    6    0.377356    0.521670    0.543976    11.00000    0.02932    0.02795 =
         0.03843    0.00336    0.00776   -0.00301
CL4   3    0.883631    0.365143    0.682005    11.00000    0.06463    0.07506 =
         0.07585   -0.01193    0.03530   -0.00583
P4    6    0.274930    0.717630    0.581899    11.00000    0.02900    0.03465 =
         0.03339   -0.00154    0.00756    0.00538
CL2   3    0.809607    0.432164    0.807961    11.00000    0.13274    0.08916 =
         0.06083   -0.01386    0.03184   -0.02603
O3    5    0.521567    0.666494    0.611477    11.00000    0.03173    0.03746 =
         0.03566   -0.00097    0.00424    0.00259
O2    5    0.376411    0.639917    0.443493    11.00000    0.03967    0.04908 =
         0.02903    0.00146    0.00934   -0.00005
O1    5    0.592248    0.684963    0.498942    11.00000    0.04400    0.03663 =
         0.03263   -0.00206    0.01201   -0.00982
O5    5    0.348501    0.575178    0.538654    11.00000    0.03226    0.03524 =
         0.04029    0.00489    0.01009   -0.00223
O4    5    0.306302    0.684874    0.538517    11.00000    0.03533    0.04472 =
         0.03413   -0.00402    0.00692    0.00743
O6    5    0.604656    0.585396    0.542529    11.00000    0.03561    0.03065 =
         0.05065    0.00576    0.01352    0.00347
C28   1    0.444713    0.785539    0.570508    11.00000    0.04283    0.04733 =
         0.05734    0.01020    0.00999    0.00219
AFIX  33
H28A  2    0.512009    0.804564    0.586852    11.00000   -1.50000
H28B  2    0.467177    0.765183    0.542910    11.00000   -1.50000
H28C  2    0.381435    0.806948    0.554916    11.00000   -1.50000
AFIX   0
C10   1    0.690603    0.768066    0.384217    11.00000    0.11045    0.07091 =
         0.04363    0.00291    0.02326   -0.02567
AFIX  43
H10   2    0.705057    0.745417    0.358618    11.00000   -1.20000
AFIX   0
C46   1    0.180248    0.708404    0.676162    11.00000    0.06713    0.05542 =
         0.06166    0.00240    0.03467    0.01298
AFIX  43
H46   2    0.171437    0.742162    0.675182    11.00000   -1.20000
AFIX   0
C21   1    0.369802    0.722187    0.380049    11.00000    0.03946    0.04767 =
         0.04769    0.01076    0.00457    0.00260
C27   1    0.402633    0.753638    0.613162    11.00000    0.03343    0.03598 =
         0.03453   -0.00464    0.00996    0.00169
AFIX  13
H27   2    0.379010    0.774556    0.641060    11.00000   -1.20000
AFIX   0
C9    1    0.658661    0.752491    0.431168    11.00000    0.03405    0.03952 =
         0.04422    0.00414    0.00630   -0.00661
C4    1    0.849753    0.651090    0.511544    11.00000    0.04912    0.05111 =
         0.05212    0.00314    0.00508    0.00032
AFIX  43
H4    2    0.809147    0.655728    0.540148    11.00000   -1.20000
AFIX   0
C54   1    0.483383    0.533048    0.648214    11.00000    0.04337    0.06409 =
         0.04518    0.00213    0.00799   -0.00368
AFIX  33
H54A  2    0.414660    0.517253    0.657647    11.00000   -1.50000
H54B  2    0.550643    0.527804    0.676227    11.00000   -1.50000
H54C  2    0.468442    0.567436    0.643941    11.00000   -1.50000
AFIX   0
C55   1    0.394121    0.495034    0.480326    11.00000    0.04443    0.04419 =
         0.04019    0.00068    0.01323   -0.01336
C42   1    0.233444    0.634965    0.636203    11.00000    0.05208    0.04676 =
         0.06347    0.00027    0.02299    0.00173
AFIX  43
H42   2    0.261791    0.618996    0.608395    11.00000   -1.20000
AFIX   0
C68   1    0.726665    0.448131    0.551993    11.00000    0.05635    0.04168 =
         0.12269    0.00939    0.03344    0.00940
AFIX  43
H68   2    0.696790    0.436319    0.581600    11.00000   -1.20000
AFIX   0
C29   1    0.500527    0.699049    0.712081    11.00000    0.03853    0.06290 =
         0.03231    0.00209    0.00535    0.00307
C53   1    0.509643    0.511674    0.595098    11.00000    0.02951    0.03118 =
         0.03923    0.00586    0.00611   -0.00207
AFIX  13
H53   2    0.523628    0.476497    0.599568    11.00000   -1.20000
AFIX   0
C2    1    0.601707    0.598559    0.402054    11.00000    0.04494    0.05439 =
         0.05106   -0.00851    0.00832    0.00229
AFIX  33
H2A   2    0.685656    0.594520    0.402936    11.00000   -1.50000
H2B   2    0.581375    0.587538    0.435475    11.00000   -1.50000
H2C   2    0.558617    0.579760    0.372935    11.00000   -1.50000
AFIX   0
C56   1    0.342098    0.518592    0.434516    11.00000    0.09762    0.05708 =
         0.04701   -0.00085    0.01160    0.00196
AFIX  43
H56   2    0.302671    0.548070    0.436597    11.00000   -1.20000
AFIX   0
C1    1    0.568750    0.652923    0.393732    11.00000    0.03122    0.04541 =
         0.02811   -0.00207    0.01188   -0.00161
AFIX  13
H1    2    0.589192    0.664411    0.359644    11.00000   -1.20000
AFIX   0
C11   1    0.701505    0.817288    0.374626    11.00000    0.11764    0.08237 =
         0.05888    0.02621    0.01319   -0.03203
AFIX  43
H11   2    0.726909    0.827586    0.343314    11.00000   -1.20000
AFIX   0
C35   1    0.659896    0.744039    0.650334    11.00000    0.03348    0.04065 =
         0.03620    0.00032    0.00219    0.00085
C74   1    0.767823    0.600849    0.648297    11.00000    0.05576    0.07389 =
         0.07506   -0.00282   -0.00026    0.00097
AFIX  43
H74   2    0.735544    0.625520    0.624923    11.00000   -1.20000
AFIX   0
C45   1    0.150803    0.681668    0.718557    11.00000    0.08530    0.09852 =
         0.05913    0.00011    0.04473    0.00675
AFIX  43
H45   2    0.123312    0.697581    0.746624    11.00000   -1.20000
AFIX   0
C30   1    0.460199    0.733400    0.745102    11.00000    0.07852    0.07894 =
         0.04335   -0.00246    0.02315    0.02474
AFIX  43
H30   2    0.434992    0.763903    0.731472    11.00000   -1.20000
AFIX   0
C47   1    0.160595    0.760326    0.553874    11.00000    0.02646    0.04416 =
         0.04732    0.00065    0.00775    0.00623
C73   1    0.742419    0.553200    0.635506    11.00000    0.02927    0.06368 =
         0.06163    0.01306    0.00218   -0.01389
C72   1    0.759297    0.513142    0.493807    11.00000    0.06468    0.05366 =
         0.08641    0.00655    0.03239    0.00955
AFIX  43
H72   2    0.751979    0.546026    0.484656    11.00000   -1.20000
AFIX   0
C34   1    0.531853    0.653384    0.732394    11.00000    0.06425    0.06349 =
         0.05057    0.00904    0.01092   -0.00335
AFIX  43
H34   2    0.555681    0.629434    0.710344    11.00000   -1.20000
AFIX   0
C38   1    0.880049    0.788213    0.658289    11.00000    0.05174    0.08291 =
         0.08134   -0.00295    0.00679   -0.02792
AFIX  43
H38   2    0.954973    0.802475    0.661599    11.00000   -1.20000
AFIX   0
C67   1    0.712285    0.496613    0.537758    11.00000    0.03844    0.03482 =
         0.07331    0.00562    0.02246    0.00175
C14   1    0.640820    0.786867    0.468957    11.00000    0.07297    0.05097 =
         0.07149   -0.00477    0.03754   -0.00207
AFIX  43
H14   2    0.622734    0.776739    0.501833    11.00000   -1.20000
AFIX   0
C41   1    0.223287    0.684011    0.634969    11.00000    0.02949    0.05649 =
         0.03584   -0.00104    0.00799    0.00169
C3    1    0.798437    0.663990    0.460855    11.00000    0.03453    0.04430 =
         0.04537   -0.00499    0.01042   -0.00346
C65   1    0.062247    0.486597    0.585645    11.00000    0.04179    0.10739 =
         0.15025    0.01561    0.03773   -0.00788
AFIX  43
H65   2   -0.009924    0.502215    0.586280    11.00000   -1.20000
AFIX   0
C66   1    0.152849    0.511244    0.568625    11.00000    0.04266    0.05784 =
         0.10044    0.01886    0.01615    0.00218
AFIX  43
H66   2    0.142429    0.543623    0.557732    11.00000   -1.20000
AFIX   0
C15   1    0.332543    0.625249    0.335168    11.00000    0.04155    0.06539 =
         0.02926    0.00148    0.00218   -0.00563
C44   1    0.161843    0.632337    0.719378    11.00000    0.08542    0.09360 =
         0.06384    0.01698    0.03784   -0.00014
AFIX  43
H44   2    0.141828    0.614723    0.748078    11.00000   -1.20000
AFIX   0
C61   1    0.260281    0.488106    0.567553    11.00000    0.03453    0.04033 =
         0.04090    0.00457    0.00433   -0.00870
C23   1    0.291328    0.796434    0.409923    11.00000    0.10416    0.06097 =
         0.10420    0.00558    0.02508    0.02646
AFIX  43
H23   2    0.259861    0.814001    0.435768    11.00000   -1.20000
AFIX   0
C6    1    1.023169    0.624730    0.478851    11.00000    0.03845    0.06939 =
         0.13448   -0.00798    0.00771    0.01063
AFIX  43
H6    2    1.100252    0.612340    0.485051    11.00000   -1.20000
AFIX   0
C70   1    0.827549    0.433031    0.478986    11.00000    0.10733    0.06938 =
         0.16582   -0.02383    0.07308    0.02711
AFIX  43
H70   2    0.864716    0.411303    0.458860    11.00000   -1.20000
AFIX   0
C48   1    0.136986    0.802602    0.580558    11.00000    0.04460    0.04680 =
         0.06426   -0.00077    0.01248    0.00703
AFIX  43
H48   2    0.183527    0.811027    0.613276    11.00000   -1.20000
AFIX   0
C43   1    0.202466    0.607957    0.678085    11.00000    0.08707    0.06122 =
         0.08904    0.00943    0.03331   -0.00278
AFIX  43
H43   2    0.208852    0.574107    0.678436    11.00000   -1.20000
AFIX   0
C49   1    0.042905    0.832059    0.557643    11.00000    0.05225    0.04540 =
         0.09835    0.00715    0.01665    0.02248
AFIX  43
H49   2    0.025232    0.860188    0.575371    11.00000   -1.20000
AFIX   0
C52   1    0.092933    0.748420    0.504690    11.00000    0.05172    0.04626 =
         0.05171    0.00264    0.00025    0.00365
AFIX  43
H52   2    0.109578    0.720397    0.486517    11.00000   -1.20000
AFIX   0
C64   1    0.077235    0.438485    0.601963    11.00000    0.05582    0.11245 =
         0.09222    0.02832    0.01812   -0.03537
AFIX  43
H64   2    0.014307    0.421630    0.612553    11.00000   -1.20000
AFIX   0
C22   1    0.320637    0.747637    0.417915    11.00000    0.06676    0.05652 =
         0.06820    0.00420    0.01638    0.01819
AFIX  43
H22   2    0.307045    0.731965    0.449024    11.00000   -1.20000
AFIX   0
C16   1    0.386080    0.605696    0.294041    11.00000    0.05863    0.08118 =
         0.03717   -0.00857    0.01190   -0.01593
AFIX  43
H16   2    0.466942    0.610214    0.294095    11.00000   -1.20000
AFIX   0
C37   1    0.845498    0.754685    0.619301    11.00000    0.06008    0.10425 =
         0.09750   -0.02368    0.03876   -0.02905
AFIX  43
H37   2    0.896046    0.746654    0.595337    11.00000   -1.20000
AFIX   0
C26   1    0.389189    0.744681    0.333571    11.00000    0.10866    0.08657 =
         0.06510    0.03510    0.02542    0.02550
AFIX  43
H26   2    0.420900    0.727621    0.307434    11.00000   -1.20000
AFIX   0
C69   1    0.785722    0.416987    0.522124    11.00000    0.08481    0.04713 =
         0.20032    0.00784    0.05883    0.02390
AFIX  43
H69   2    0.796347    0.384434    0.532300    11.00000   -1.20000
AFIX   0
C13   1    0.649549    0.836678    0.458513    11.00000    0.09530    0.04743 =
         0.10266   -0.01206    0.04150    0.00138
AFIX  43
H13   2    0.637722    0.859716    0.484179    11.00000   -1.20000
AFIX   0
C36   1    0.734515    0.732076    0.614812    11.00000    0.04819    0.07037 =
         0.06245   -0.02145    0.01793   -0.01896
AFIX  43
H36   2    0.711118    0.709055    0.587963    11.00000   -1.20000
AFIX   0
C40   1    0.694505    0.778373    0.689107    11.00000    0.07524    0.10239 =
         0.06583   -0.04432    0.02386   -0.03325
AFIX  43
H40   2    0.644739    0.786818    0.713266    11.00000   -1.20000
AFIX   0
C8    1    0.859825    0.657838    0.418508    11.00000    0.04499    0.11454 =
         0.05563   -0.01724    0.01679    0.00621
AFIX  43
H8    2    0.826697    0.667877    0.383933    11.00000   -1.20000
AFIX   0
C7    1    0.971303    0.636498    0.428526    11.00000    0.05577    0.11613 =
         0.09912   -0.03416    0.03355   -0.00616
AFIX  43
H7    2    1.011041    0.630185    0.399978    11.00000   -1.20000
AFIX   0
C60   1    0.450598    0.451009    0.475934    11.00000    0.07739    0.04938 =
         0.06893   -0.01512    0.01711    0.00245
AFIX  43
H60   2    0.484393    0.433949    0.506675    11.00000   -1.20000
AFIX   0
C50   1   -0.024342    0.819865    0.508843    11.00000    0.04138    0.05684 =
         0.12339    0.02382    0.00249    0.01489
AFIX  43
H50   2   -0.086802    0.840076    0.493791    11.00000   -1.20000
AFIX   0
C57   1    0.348838    0.497984    0.384864    11.00000    0.17314    0.06489 =
         0.04253   -0.00393    0.01535   -0.02167
AFIX  43
H57   2    0.314812    0.514259    0.353615    11.00000   -1.20000
AFIX   0
C20   1    0.213817    0.618309    0.333809    11.00000    0.04751    0.14435 =
         0.06141   -0.02114    0.00818   -0.01386
AFIX  43
H20   2    0.177079    0.631443    0.360783    11.00000   -1.20000
AFIX   0
C31   1    0.457555    0.722198    0.798319    11.00000    0.09901    0.12508 =
         0.04279    0.00118    0.02518    0.02757
AFIX  43
H31   2    0.433442    0.745697    0.820812    11.00000   -1.20000
AFIX   0
C5    1    0.964118    0.630768    0.520529    11.00000    0.05127    0.06662 =
         0.09844    0.01477   -0.00606    0.00540
AFIX  43
H5    2    0.999359    0.621451    0.555076    11.00000   -1.20000
AFIX   0
C58   1    0.403621    0.454904    0.380964    11.00000    0.15028    0.07360 =
         0.06255   -0.01686    0.04390   -0.01724
AFIX  43
H58   2    0.404607    0.440869    0.347450    11.00000   -1.20000
AFIX   0
C32   1    0.489855    0.677194    0.818002    11.00000    0.09602    0.15070 =
         0.04387    0.02781    0.02549    0.00619
AFIX  43
H32   2    0.485945    0.669679    0.853635    11.00000   -1.20000
AFIX   0
C17   1    0.317734    0.579760    0.253612    11.00000    0.10300    0.11685 =
         0.03361   -0.01624    0.01295   -0.02548
AFIX  43
H17   2    0.353172    0.566045    0.226534    11.00000   -1.20000
AFIX   0
C62   1    0.273810    0.440522    0.584765    11.00000    0.04875    0.05141 =
         0.08586    0.02215    0.00808   -0.01147
AFIX  43
H62   2    0.345639    0.424530    0.584450    11.00000   -1.20000
AFIX   0
C24   1    0.309463    0.818135    0.363567    11.00000    0.09653    0.05000 =
         0.15500    0.02823    0.01048    0.01958
AFIX  43
H24   2    0.286780    0.850472    0.356883    11.00000   -1.20000
AFIX   0
C33   1    0.527708    0.643268    0.785891    11.00000    0.09351    0.09785 =
         0.06731    0.03554    0.01444   -0.00801
AFIX  43
H33   2    0.551303    0.612710    0.799885    11.00000   -1.20000
AFIX   0
C71   1    0.816067    0.482654    0.463490    11.00000    0.10674    0.10138 =
         0.10268   -0.00715    0.05881    0.01821
AFIX  43
H71   2    0.846030    0.494136    0.433765    11.00000   -1.20000
AFIX   0
C12   1    0.675451    0.850840    0.410526    11.00000    0.07578    0.04423 =
         0.10426    0.01802    0.00685   -0.00179
AFIX  43
H12   2    0.675447    0.883870    0.401985    11.00000   -1.20000
AFIX   0
C51   1   -0.001460    0.779278    0.482501    11.00000    0.04757    0.07277 =
         0.08806    0.01808   -0.01410   -0.00536
AFIX  43
H51   2   -0.048064    0.771570    0.449564    11.00000   -1.20000
AFIX   0
C75   1    0.841479    0.612402    0.695966    11.00000    0.08228    0.11557 =
         0.08037   -0.01517   -0.01610   -0.01595
AFIX  43
H75   2    0.858536    0.644999    0.704267    11.00000   -1.20000
AFIX   0
C76   1    0.888652    0.577964    0.730322    11.00000    0.06895    0.16407 =
         0.08580    0.01157   -0.01988   -0.03332
AFIX  43
H76   2    0.936499    0.586529    0.762669    11.00000   -1.20000
AFIX   0
C78   1    0.793726    0.517086    0.669717    11.00000    0.06535    0.10380 =
         0.11838    0.05978   -0.02907   -0.03437
AFIX  43
H78   2    0.779676    0.484459    0.660570    11.00000   -1.20000
AFIX   0
C19   1    0.147105    0.591583    0.292126    11.00000    0.06182    0.16399 =
         0.07464   -0.02266    0.00420   -0.04563
AFIX  43
H19   2    0.066510    0.586145    0.291907    11.00000   -1.20000
AFIX   0
C63   1    0.181216    0.416097    0.602622    11.00000    0.07440    0.07871 =
         0.08572    0.04151   -0.00275   -0.03610
AFIX  43
H63   2    0.191762    0.384154    0.615027    11.00000   -1.20000
AFIX   0
C18   1    0.198864    0.573753    0.252453    11.00000    0.09989    0.13787 =
         0.04018   -0.00931   -0.00403   -0.05947
AFIX  43
H18   2    0.153353    0.557162    0.223925    11.00000   -1.20000
AFIX   0
C59   1    0.456436    0.432634    0.425790    11.00000    0.11478    0.06723 =
         0.10291   -0.03735    0.04142   -0.00230
AFIX  43
H59   2    0.498346    0.403885    0.423006    11.00000   -1.20000
AFIX   0
C39   1    0.806737    0.800887    0.692066    11.00000    0.10540    0.09584 =
         0.07723   -0.03083   -0.00452   -0.05311
AFIX  43
H39   2    0.830040    0.824859    0.717848    11.00000   -1.20000
AFIX   0
C77   1    0.866073    0.529187    0.717628    11.00000    0.08011    0.18182 =
         0.10184    0.08530   -0.03866   -0.05288
AFIX  43
H77   2    0.899399    0.504837    0.741201    11.00000   -1.20000
AFIX   0
C25   1    0.360039    0.793315    0.327070    11.00000    0.14239    0.10173 =
         0.11479    0.06927    0.03076    0.01925
AFIX  43
H25   2    0.375630    0.809570    0.296642    11.00000   -1.20000
AFIX   0
HKLF    4


REM  SC_AH091_dry_330K_0m_a.res in Cc
REM wR2 = 0.1116, GooF = S = 1.057, Restrained GooF = 1.057 for all data
REM R1 = 0.0435 for 12789 Fo > 4sig(Fo) and 0.0465 for all 13554 data
REM 865 parameters refined using 2 restraints

END

WGHT      0.0560     10.7362

REM Highest difference peak  0.671,  deepest hole -0.302,  1-sigma level  0.058
Q1    1   0.4353  0.6403  0.4831  11.00000  0.05    0.67
Q2    1   0.4734  0.6396  0.5713  11.00000  0.05    0.53
Q3    1   0.7524  0.3783  0.7784  11.00000  0.05    0.44
Q4    1   0.3805  0.6620  0.3508  11.00000  0.05    0.40
Q5    1   0.3967  0.5196  0.5895  11.00000  0.05    0.39
Q6    1   0.2639  0.7140  0.5391  11.00000  0.05    0.38
Q7    1   0.7169  0.3780  0.6939  11.00000  0.05    0.36
Q8    1   0.3661  0.5197  0.5032  11.00000  0.05    0.36
Q9    1   0.5336  0.7120  0.6856  11.00000  0.05    0.35
Q10   1   0.4603  0.6733  0.5349  11.00000  0.05    0.35
Q11   1   0.7449  0.4181  0.7487  11.00000  0.05    0.34
Q12   1   0.4984  0.7079  0.6003  11.00000  0.05    0.34
Q13   1   0.6563  0.7231  0.4457  11.00000  0.05    0.33
Q14   1   0.7226  0.4397  0.7968  11.00000  0.05    0.32
Q15   1   0.8798  0.3995  0.6861  11.00000  0.05    0.32
Q16   1   0.6585  0.6895  0.4932  11.00000  0.05    0.30
Q17   1   0.6639  0.5400  0.6209  11.00000  0.05    0.30
Q18   1   0.6446  0.5775  0.5782  11.00000  0.05    0.30
Q19   1   0.6167  0.5412  0.5308  11.00000  0.05    0.29
Q20   1   0.6283  0.6869  0.4066  11.00000  0.05    0.29
;
_shelx_res_checksum              51799

# END of CIF
_exptl_crystal_preparation       'Magnetic properties,Luminescent'
####################################################################### 
# 
# This file contains crystal structure data downloaded from the 
# Cambridge Structural Database (CSD) hosted by the Cambridge 
# Crystallographic Data Centre (CCDC).
# 
# Full information about CCDC data access policies and citation 
# guidelines are available at http://www.ccdc.cam.ac.uk/access/V1 
# 
# Audit and citation data items may have been added by the CCDC. 
# Please retain this information to preserve the provenance of 
# this file and to allow appropriate attribution of the data. 
# 
#######################################################################

data_compound_1_300K
_database_code_depnum_ccdc_archive 'CCDC 2328049'
loop_
_audit_author_name
_audit_author_address
'Aleksander Hoffman'
;Faculty of Chemistry, Jagiellonian University
Poland
;
_audit_update_record             
;
2024-01-24 deposited with the CCDC.	2025-04-15 downloaded from the CCDC.
;

_audit_creation_date             2022-12-06T16:24:36-00:00
_audit_creation_method           'WinGX routine CIF_UPDATE'
_audit_conform_dict_name         cif_core.dic
_audit_conform_dict_version      2.4.5
_audit_conform_dict_location     ftp://ftp.iucr.org/pub/cif_core.dic

#----------------------------------------------------------------------------#
#                   CHEMICAL INFORMATION                                     #
#----------------------------------------------------------------------------#

_chemical_formula_moiety         'C78 H72 Mn O6 P6, Cl4 Mn'
_chemical_formula_sum            'C78 H72 Cl4 Mn2 O6 P6'
_chemical_formula_weight         1542.85
_chemical_absolute_configuration ad

#----------------------------------------------------------------------------#
#                   UNIT CELL INFORMATION                                    #
#----------------------------------------------------------------------------#

_symmetry_cell_setting           monoclinic
_symmetry_space_group_name_H-M   'C c'
_symmetry_space_group_name_Hall  'C -2yc'
_symmetry_Int_Tables_number      9
loop_
_symmetry_equiv_pos_as_xyz
'x, y, z'
'x, -y, z+1/2'
'x+1/2, y+1/2, z'
'x+1/2, -y+1/2, z+1/2'

_cell_length_a                   11.3912(7)
_cell_length_b                   27.2867(17)
_cell_length_c                   25.2528(16)
_cell_angle_alpha                90
_cell_angle_beta                 100.008(2)
_cell_angle_gamma                90
_cell_volume                     7729.8(8)
_cell_formula_units_Z            4
_cell_measurement_temperature    300(2)
_cell_measurement_reflns_used    41538
_cell_measurement_theta_min      2.752
_cell_measurement_theta_max      25.025
_cell_measurement_wavelength     0.71073

#----------------------------------------------------------------------------#
#                   CRYSTAL INFORMATION                                      #
#----------------------------------------------------------------------------#

_exptl_crystal_description       block
_exptl_crystal_colour            colorless
_exptl_crystal_size_max          0.45
_exptl_crystal_size_mid          0.24
_exptl_crystal_size_min          0.09
_exptl_crystal_density_diffrn    1.326
_exptl_crystal_density_method    'not measured'
_exptl_crystal_F_000             3184

#----------------------------------------------------------------------------#
#                   ABSORPTION CORRECTION                                    #
#----------------------------------------------------------------------------#

_exptl_absorpt_coefficient_mu    0.639
_exptl_absorpt_correction_type   multi-scan
_exptl_absorpt_correction_T_min  0.6321
_exptl_absorpt_correction_T_max  0.7454
_exptl_absorpt_process_details   'SADABS-2016/2 (Bruker,2016/2)'

#----------------------------------------------------------------------------#
#                   DATA COLLECTION                                          #
#----------------------------------------------------------------------------#

_diffrn_ambient_temperature      300(2)
_diffrn_radiation_wavelength     0.71073
_diffrn_radiation_type           MoK\a
_diffrn_radiation_probe          x-ray
_diffrn_radiation_monochromator  graphite
_diffrn_measurement_device_type  'D8Quest Eco Photon50'
_diffrn_measurement_method       \w
_diffrn_standards_number         0
_diffrn_standards_interval_time  0
_diffrn_standards_interval_count 0
_diffrn_standards_decay_%        ?
_diffrn_reflns_av_R_equivalents  0.0327
_diffrn_reflns_av_unetI/netI     0.0392
_diffrn_reflns_number            41055
_diffrn_reflns_limit_h_min       -13
_diffrn_reflns_limit_h_max       13
_diffrn_reflns_limit_k_min       -32
_diffrn_reflns_limit_k_max       32
_diffrn_reflns_limit_l_min       -30
_diffrn_reflns_limit_l_max       30
_diffrn_reflns_theta_min         2.752
_diffrn_reflns_theta_max         25.025
_diffrn_reflns_theta_full        25.025
_diffrn_measured_fraction_theta_full 0.997
_diffrn_measured_fraction_theta_max 0.997
_diffrn_reflns_Laue_measured_fraction_full 0.997
_diffrn_reflns_Laue_measured_fraction_max 0.997
_diffrn_reflns_point_group_measured_fraction_full 0.989
_diffrn_reflns_point_group_measured_fraction_max 0.989
_reflns_Friedel_fraction_full    0.98
_reflns_Friedel_fraction_max     0.98
_reflns_Friedel_coverage         0.981
_reflns_number_total             13501
_reflns_number_gt                12891
_reflns_threshold_expression     'I > 2\s(I)'

#----------------------------------------------------------------------------#
#                   COMPUTER PROGRAMS USED                                   #
#----------------------------------------------------------------------------#

_computing_structure_solution    'SHELXT 2018/2 (Sheldrick, 2018)'
_computing_structure_refinement  'SHELXL-2018/3 (Sheldrick, 2018)'
_computing_molecular_graphics    'Ortep for Windows (Farrugia, 2012)'
_computing_publication_material  'WinGX publication routines (Farrugia, 2012)'

#----------------------------------------------------------------------------#
#                   STRUCTURE SOLUTION                                       #
#----------------------------------------------------------------------------#

_atom_sites_solution_hydrogens   geom

#----------------------------------------------------------------------------#
#                   REFINEMENT INFORMATION                                   #
#----------------------------------------------------------------------------#

_shelx_SHELXL_version_number     2018/3
_refine_ls_structure_factor_coef Fsqd
_refine_ls_matrix_type           full
_refine_ls_weighting_scheme      calc
_refine_ls_weighting_details     
'w=1/[\s^2^(Fo^2^)+(0.0537P)^2^+15.0720P] where P=(Fo^2^+2Fc^2^)/3'
_refine_ls_hydrogen_treatment    constr
_refine_ls_extinction_method     none
_refine_ls_number_reflns         13501
_refine_ls_number_parameters     865
_refine_ls_number_restraints     2
_refine_ls_number_constraints    0
_refine_ls_R_factor_all          0.0464
_refine_ls_R_factor_gt           0.044
_refine_ls_wR_factor_ref         0.1139
_refine_ls_wR_factor_gt          0.1126
_refine_ls_goodness_of_fit_ref   1.055
_refine_ls_restrained_S_all      1.055
_refine_ls_shift/su_max          0.001
_refine_ls_shift/su_mean         0
_refine_ls_abs_structure_details 
;
 Flack x determined using 5845 quotients [(I+)-(I-)]/[(I+)+(I-)]
 (Parsons, Flack and Wagner, Acta Cryst. B69 (2013) 249-259).
;
_refine_ls_abs_structure_Flack   0.090(5)
_refine_diff_density_max         0.705
_refine_diff_density_min         -0.298
_refine_diff_density_rms         0.062

#----------------------------------------------------------------------------#
#                   CONSTRAINTS AND RESTRAINTS                               #
#----------------------------------------------------------------------------#


#----------------------------------------------------------------------------#
#                   ATOMIC TYPES, COORDINATES AND THERMAL PARAMETERS         #
#----------------------------------------------------------------------------#

loop_
_atom_type_symbol
_atom_type_description
_atom_type_scat_dispersion_real
_atom_type_scat_dispersion_imag
_atom_type_scat_source
C C 0.0033 0.0016 'International Tables Vol C Tables 4.2.6.8 and 6.1.1.4'
H H 0 0 'International Tables Vol C Tables 4.2.6.8 and 6.1.1.4'
Cl Cl 0.1484 0.1585 'International Tables Vol C Tables 4.2.6.8 and 6.1.1.4'
Mn Mn 0.3368 0.7283 'International Tables Vol C Tables 4.2.6.8 and 6.1.1.4'
O O 0.0106 0.006 'International Tables Vol C Tables 4.2.6.8 and 6.1.1.4'
P P 0.1023 0.0942 'International Tables Vol C Tables 4.2.6.8 and 6.1.1.4'

loop_
_atom_site_label
_atom_site_type_symbol
_atom_site_fract_x
_atom_site_fract_y
_atom_site_fract_z
_atom_site_U_iso_or_equiv
_atom_site_adp_type
_atom_site_occupancy
_atom_site_site_symmetry_order
_atom_site_calc_flag
_atom_site_refinement_flags_posn
_atom_site_refinement_flags_adp
_atom_site_refinement_flags_occupancy
_atom_site_disorder_assembly
_atom_site_disorder_group
Mn1 Mn 0.45610(6) 0.64006(3) 0.52800(3) 0.02466(17) Uani 1 1 d . . . . .
Mn2 Mn 0.73697(9) 0.38173(4) 0.73608(4) 0.0442(2) Uani 1 1 d . . . . .
Cl1 Cl 0.6686(2) 0.30784(7) 0.76946(8) 0.0606(5) Uani 1 1 d . . . . .
P3 P 0.52012(12) 0.71228(5) 0.64429(6) 0.0285(3) Uani 1 1 d . . . . .
P1 P 0.64868(12) 0.68983(5) 0.44959(6) 0.0296(3) Uani 1 1 d . . . . .
P6 P 0.64018(13) 0.54078(5) 0.57393(7) 0.0324(3) Uani 1 1 d . . . . .
P2 P 0.40840(12) 0.66003(6) 0.39238(6) 0.0315(3) Uani 1 1 d . . . . .
Cl3 Cl 0.56806(18) 0.41169(8) 0.67695(9) 0.0675(6) Uani 1 1 d . . . . .
P5 P 0.37761(12) 0.52200(5) 0.54338(6) 0.0286(3) Uani 1 1 d . . . . .
Cl4 Cl 0.88320(18) 0.36624(8) 0.68209(9) 0.0621(5) Uani 1 1 d . . . . .
P4 P 0.27478(12) 0.71840(5) 0.58189(6) 0.0291(3) Uani 1 1 d . . . . .
Cl2 Cl 0.8118(3) 0.43288(9) 0.80882(9) 0.0779(6) Uani 1 1 d . . . . .
O3 O 0.5214(3) 0.66677(14) 0.61120(16) 0.0322(8) Uani 1 1 d . . . . .
O2 O 0.3756(4) 0.64073(16) 0.44345(15) 0.0352(9) Uani 1 1 d . . . . .
O1 O 0.5911(4) 0.68629(14) 0.49868(15) 0.0332(9) Uani 1 1 d . . . . .
O5 O 0.3475(3) 0.57583(14) 0.53817(16) 0.0323(9) Uani 1 1 d . . . . .
O4 O 0.3055(3) 0.68576(15) 0.53825(16) 0.0345(9) Uani 1 1 d . . . . .
O6 O 0.6052(3) 0.58624(14) 0.54195(17) 0.0348(9) Uani 1 1 d . . . . .
C28 C 0.4455(6) 0.7863(3) 0.5706(3) 0.0446(15) Uani 1 1 d . . . . .
H28A H 0.51316 0.805245 0.586954 0.067 Uiso 1 1 calc R U . . .
H28B H 0.467662 0.765753 0.543084 0.067 Uiso 1 1 calc R U . . .
H28C H 0.382334 0.807847 0.555055 0.067 Uiso 1 1 calc R U . . .
C10 C 0.6937(9) 0.7686(3) 0.3840(3) 0.065(2) Uani 1 1 d . . . . .
H10 H 0.710498 0.745664 0.359161 0.078 Uiso 1 1 calc R U . . .
C46 C 0.1809(7) 0.7086(3) 0.6762(3) 0.0537(18) Uani 1 1 d . . . . .
H46 H 0.171979 0.742525 0.675434 0.064 Uiso 1 1 calc R U . . .
C21 C 0.3694(6) 0.7236(2) 0.3806(3) 0.0414(14) Uani 1 1 d . . . . .
C27 C 0.4031(5) 0.7542(2) 0.6134(2) 0.0313(12) Uani 1 1 d . . . . .
H27 H 0.379753 0.775301 0.641212 0.038 Uiso 1 1 calc R U . . .
C9 C 0.6586(5) 0.7534(2) 0.4307(2) 0.0353(13) Uani 1 1 d . . . . .
C4 C 0.8494(6) 0.6520(3) 0.5120(3) 0.0452(15) Uani 1 1 d . . . . .
H4 H 0.808719 0.656792 0.540445 0.054 Uiso 1 1 calc R U . . .
C54 C 0.4837(6) 0.5340(3) 0.6475(3) 0.0459(15) Uani 1 1 d . . . . .
H54A H 0.415159 0.518088 0.657007 0.069 Uiso 1 1 calc R U . . .
H54B H 0.551184 0.529078 0.675519 0.069 Uiso 1 1 calc R U . . .
H54C H 0.468242 0.568444 0.642808 0.069 Uiso 1 1 calc R U . . .
C55 C 0.3940(5) 0.4957(2) 0.4796(2) 0.0376(14) Uani 1 1 d . . . . .
C42 C 0.2339(6) 0.6350(2) 0.6359(3) 0.0462(16) Uani 1 1 d . . . . .
H42 H 0.261498 0.618972 0.607936 0.055 Uiso 1 1 calc R U . . .
C68 C 0.7278(7) 0.4483(3) 0.5516(4) 0.063(2) Uani 1 1 d . . . . .
H68 H 0.698962 0.436354 0.581343 0.075 Uiso 1 1 calc R U . . .
C29 C 0.5004(5) 0.6995(3) 0.7121(2) 0.0399(14) Uani 1 1 d . . . . .
C53 C 0.5103(5) 0.5121(2) 0.5945(2) 0.0310(12) Uani 1 1 d . . . . .
H53 H 0.524554 0.476778 0.599152 0.037 Uiso 1 1 calc R U . . .
C2 C 0.6007(6) 0.5991(3) 0.4020(3) 0.0458(15) Uani 1 1 d . . . . .
H2A H 0.684658 0.594947 0.402849 0.069 Uiso 1 1 calc R U . . .
H2B H 0.580575 0.588179 0.435465 0.069 Uiso 1 1 calc R U . . .
H2C H 0.557127 0.580276 0.373026 0.069 Uiso 1 1 calc R U . . .
C56 C 0.3420(8) 0.5191(3) 0.4342(3) 0.060(2) Uani 1 1 d . . . . .
H56 H 0.302527 0.548634 0.436587 0.072 Uiso 1 1 calc R U . . .
C1 C 0.5681(5) 0.6537(2) 0.3937(2) 0.0303(12) Uani 1 1 d . . . . .
H1 H 0.588444 0.6652 0.359609 0.036 Uiso 1 1 calc R U . . .
C11 C 0.7041(9) 0.8181(3) 0.3740(4) 0.073(3) Uani 1 1 d . . . . .
H11 H 0.729869 0.828233 0.342803 0.088 Uiso 1 1 calc R U . . .
C35 C 0.6608(5) 0.7443(2) 0.6505(2) 0.0333(12) Uani 1 1 d . . . . .
C74 C 0.7681(7) 0.6020(3) 0.6479(3) 0.060(2) Uani 1 1 d . . . . .
H74 H 0.735193 0.626669 0.624568 0.072 Uiso 1 1 calc R U . . .
C45 C 0.1514(8) 0.6817(4) 0.7183(3) 0.068(2) Uani 1 1 d . . . . .
H45 H 0.123438 0.697542 0.74627 0.082 Uiso 1 1 calc R U . . .
C30 C 0.4604(7) 0.7341(3) 0.7450(3) 0.059(2) Uani 1 1 d . . . . .
H30 H 0.435381 0.764722 0.731251 0.07 Uiso 1 1 calc R U . . .
C47 C 0.1605(5) 0.7614(2) 0.5543(3) 0.0347(13) Uani 1 1 d . . . . .
C73 C 0.7431(5) 0.5540(3) 0.6350(3) 0.0467(16) Uani 1 1 d . . . . .
C72 C 0.7606(7) 0.5141(3) 0.4935(4) 0.060(2) Uani 1 1 d . . . . .
H72 H 0.753715 0.547124 0.484578 0.072 Uiso 1 1 calc R U . . .
C34 C 0.5320(7) 0.6535(3) 0.7325(3) 0.0534(18) Uani 1 1 d . . . . .
H34 H 0.555852 0.629507 0.710402 0.064 Uiso 1 1 calc R U . . .
C38 C 0.8815(7) 0.7883(3) 0.6587(4) 0.066(2) Uani 1 1 d . . . . .
H38 H 0.956343 0.802689 0.661911 0.079 Uiso 1 1 calc R U . . .
C67 C 0.7126(5) 0.4972(2) 0.5374(3) 0.0420(15) Uani 1 1 d . . . . .
C14 C 0.6396(7) 0.7884(3) 0.4678(3) 0.0553(18) Uani 1 1 d . . . . .
H14 H 0.620452 0.778474 0.500488 0.066 Uiso 1 1 calc R U . . .
C41 C 0.2239(5) 0.6847(2) 0.6349(2) 0.0359(13) Uani 1 1 d . . . . .
C3 C 0.7986(5) 0.6646(2) 0.4610(3) 0.0373(13) Uani 1 1 d . . . . .
C65 C 0.0638(8) 0.4859(4) 0.5855(5) 0.091(3) Uani 1 1 d . . . . .
H65 H -0.008752 0.501379 0.585897 0.11 Uiso 1 1 calc R U . . .
C66 C 0.1532(6) 0.5107(3) 0.5683(4) 0.059(2) Uani 1 1 d . . . . .
H66 H 0.141837 0.543187 0.557523 0.071 Uiso 1 1 calc R U . . .
C15 C 0.3316(6) 0.6262(3) 0.3351(2) 0.0421(15) Uani 1 1 d . . . . .
C44 C 0.1631(8) 0.6322(4) 0.7190(4) 0.070(2) Uani 1 1 d . . . . .
H44 H 0.143524 0.614387 0.747675 0.084 Uiso 1 1 calc R U . . .
C61 C 0.2608(5) 0.4881(2) 0.5668(2) 0.0339(13) Uani 1 1 d . . . . .
C23 C 0.2894(9) 0.7975(3) 0.4109(4) 0.077(3) Uani 1 1 d . . . . .
H23 H 0.256837 0.814663 0.436627 0.093 Uiso 1 1 calc R U . . .
C6 C 1.0237(7) 0.6250(3) 0.4799(5) 0.071(3) Uani 1 1 d . . . . .
H6 H 1.100658 0.612309 0.486373 0.085 Uiso 1 1 calc R U . . .
C70 C 0.8293(10) 0.4337(4) 0.4785(6) 0.097(4) Uani 1 1 d . . . . .
H70 H 0.867462 0.412 0.45867 0.117 Uiso 1 1 calc R U . . .
C48 C 0.1372(6) 0.8039(2) 0.5810(3) 0.0457(15) Uani 1 1 d . . . . .
H48 H 0.184315 0.812467 0.61351 0.055 Uiso 1 1 calc R U . . .
C43 C 0.2036(8) 0.6081(3) 0.6777(4) 0.068(2) Uani 1 1 d . . . . .
H43 H 0.210522 0.574101 0.678115 0.082 Uiso 1 1 calc R U . . .
C49 C 0.0432(7) 0.8333(3) 0.5584(4) 0.058(2) Uani 1 1 d . . . . .
H49 H 0.025835 0.861381 0.57645 0.069 Uiso 1 1 calc R U . . .
C52 C 0.0918(6) 0.7496(2) 0.5050(3) 0.0445(15) Uani 1 1 d . . . . .
H52 H 0.108566 0.721625 0.48662 0.053 Uiso 1 1 calc R U . . .
C64 C 0.0789(8) 0.4382(4) 0.6022(4) 0.078(3) Uani 1 1 d . . . . .
H64 H 0.016543 0.421506 0.613552 0.094 Uiso 1 1 calc R U . . .
C22 C 0.3191(7) 0.7483(3) 0.4181(3) 0.0568(19) Uani 1 1 d . . . . .
H22 H 0.304738 0.73211 0.448708 0.068 Uiso 1 1 calc R U . . .
C16 C 0.3846(7) 0.6063(3) 0.2941(3) 0.0553(19) Uani 1 1 d . . . . .
H16 H 0.46568 0.610593 0.294458 0.066 Uiso 1 1 calc R U . . .
C37 C 0.8444(8) 0.7559(4) 0.6180(4) 0.077(3) Uani 1 1 d . . . . .
H37 H 0.893383 0.748749 0.59319 0.092 Uiso 1 1 calc R U . . .
C26 C 0.3899(9) 0.7464(4) 0.3346(4) 0.077(3) Uani 1 1 d . . . . .
H26 H 0.421844 0.729314 0.308562 0.092 Uiso 1 1 calc R U . . .
C69 C 0.7868(9) 0.4170(3) 0.5211(6) 0.096(4) Uani 1 1 d . . . . .
H69 H 0.796424 0.384161 0.53061 0.115 Uiso 1 1 calc R U . . .
C13 C 0.6487(9) 0.8381(3) 0.4573(4) 0.070(2) Uani 1 1 d . . . . .
H13 H 0.635589 0.861383 0.482485 0.084 Uiso 1 1 calc R U . . .
C36 C 0.7332(6) 0.7336(3) 0.6137(3) 0.0523(18) Uani 1 1 d . . . . .
H36 H 0.707865 0.711546 0.585984 0.063 Uiso 1 1 calc R U . . .
C40 C 0.6983(8) 0.7770(4) 0.6906(3) 0.073(3) Uani 1 1 d . . . . .
H40 H 0.650372 0.78455 0.715724 0.087 Uiso 1 1 calc R U . . .
C8 C 0.8596(7) 0.6576(4) 0.4189(3) 0.063(2) Uani 1 1 d . . . . .
H8 H 0.825769 0.666902 0.384197 0.075 Uiso 1 1 calc R U . . .
C7 C 0.9718(8) 0.6367(4) 0.4292(5) 0.080(3) Uani 1 1 d . . . . .
H7 H 1.012046 0.630535 0.400887 0.096 Uiso 1 1 calc R U . . .
C60 C 0.4518(7) 0.4516(3) 0.4752(3) 0.0588(19) Uani 1 1 d . . . . .
H60 H 0.485838 0.434539 0.505978 0.071 Uiso 1 1 calc R U . . .
C50 C -0.0251(7) 0.8218(3) 0.5097(4) 0.068(2) Uani 1 1 d . . . . .
H50 H -0.08694 0.842474 0.49473 0.082 Uiso 1 1 calc R U . . .
C57 C 0.3475(11) 0.4990(3) 0.3843(3) 0.082(3) Uani 1 1 d . . . . .
H57 H 0.311367 0.515083 0.35323 0.098 Uiso 1 1 calc R U . . .
C20 C 0.2122(7) 0.6197(4) 0.3334(4) 0.079(3) Uani 1 1 d . . . . .
H20 H 0.175795 0.632915 0.36035 0.095 Uiso 1 1 calc R U . . .
C31 C 0.4578(9) 0.7231(4) 0.7981(3) 0.075(3) Uani 1 1 d . . . . .
H31 H 0.432737 0.746674 0.82023 0.09 Uiso 1 1 calc R U . . .
C5 C 0.9645(7) 0.6316(3) 0.5209(4) 0.067(2) Uani 1 1 d . . . . .
H5 H 0.99995 0.62262 0.555501 0.08 Uiso 1 1 calc R U . . .
C58 C 0.4051(11) 0.4563(4) 0.3805(4) 0.083(3) Uani 1 1 d . . . . .
H58 H 0.407715 0.442824 0.346893 0.099 Uiso 1 1 calc R U . . .
C32 C 0.4911(9) 0.6787(5) 0.8182(3) 0.086(3) Uani 1 1 d . . . . .
H32 H 0.489062 0.671819 0.854118 0.103 Uiso 1 1 calc R U . . .
C17 C 0.3163(9) 0.5805(4) 0.2533(3) 0.080(3) Uani 1 1 d . . . . .
H17 H 0.351645 0.566794 0.226239 0.096 Uiso 1 1 calc R U . . .
C62 C 0.2753(7) 0.4405(3) 0.5843(3) 0.0569(19) Uani 1 1 d . . . . .
H62 H 0.347735 0.424798 0.584134 0.068 Uiso 1 1 calc R U . . .
C24 C 0.3092(10) 0.8199(4) 0.3647(6) 0.093(4) Uani 1 1 d . . . . .
H24 H 0.286186 0.852379 0.358361 0.112 Uiso 1 1 calc R U . . .
C33 C 0.5282(9) 0.6431(4) 0.7859(4) 0.073(3) Uani 1 1 d . . . . .
H33 H 0.550596 0.61228 0.799898 0.088 Uiso 1 1 calc R U . . .
C71 C 0.8178(10) 0.4832(4) 0.4628(5) 0.090(3) Uani 1 1 d . . . . .
H71 H 0.847584 0.494705 0.433102 0.108 Uiso 1 1 calc R U . . .
C12 C 0.6770(8) 0.8519(3) 0.4093(4) 0.070(2) Uani 1 1 d . . . . .
H12 H 0.677771 0.885011 0.400655 0.084 Uiso 1 1 calc R U . . .
C51 C -0.0029(7) 0.7803(3) 0.4831(4) 0.064(2) Uani 1 1 d . . . . .
H51 H -0.050505 0.772296 0.450437 0.076 Uiso 1 1 calc R U . . .
C75 C 0.8425(9) 0.6139(5) 0.6957(4) 0.087(3) Uani 1 1 d . . . . .
H75 H 0.859732 0.646604 0.704003 0.105 Uiso 1 1 calc R U . . .
C76 C 0.8899(9) 0.5788(6) 0.7302(4) 0.098(4) Uani 1 1 d . . . . .
H76 H 0.937202 0.587207 0.762751 0.118 Uiso 1 1 calc R U . . .
C78 C 0.7958(8) 0.5175(4) 0.6687(4) 0.089(4) Uani 1 1 d . . . . .
H78 H 0.783365 0.484685 0.659213 0.106 Uiso 1 1 calc R U . . .
C19 C 0.1446(9) 0.5935(5) 0.2918(4) 0.101(4) Uani 1 1 d . . . . .
H19 H 0.063437 0.588944 0.291174 0.121 Uiso 1 1 calc R U . . .
C63 C 0.1841(8) 0.4153(3) 0.6023(4) 0.074(3) Uani 1 1 d . . . . .
H63 H 0.195122 0.383104 0.614173 0.089 Uiso 1 1 calc R U . . .
C18 C 0.1967(9) 0.5748(4) 0.2522(3) 0.087(3) Uani 1 1 d . . . . .
H18 H 0.150977 0.557868 0.223986 0.104 Uiso 1 1 calc R U . . .
C59 C 0.4586(10) 0.4330(4) 0.4252(5) 0.083(3) Uani 1 1 d . . . . .
H59 H 0.500497 0.404213 0.422249 0.1 Uiso 1 1 calc R U . . .
C39 C 0.8110(10) 0.7991(4) 0.6934(4) 0.088(3) Uani 1 1 d . . . . .
H39 H 0.836391 0.821913 0.720356 0.105 Uiso 1 1 calc R U . . .
C77 C 0.8679(9) 0.5302(5) 0.7169(5) 0.108(5) Uani 1 1 d . . . . .
H77 H 0.901666 0.505823 0.740381 0.129 Uiso 1 1 calc R U . . .
C25 C 0.3615(12) 0.7958(5) 0.3282(5) 0.105(4) Uani 1 1 d . . . . .
H25 H 0.378612 0.812528 0.298383 0.127 Uiso 1 1 calc R U . . .

loop_
_atom_site_aniso_label
_atom_site_aniso_U_11
_atom_site_aniso_U_22
_atom_site_aniso_U_33
_atom_site_aniso_U_23
_atom_site_aniso_U_13
_atom_site_aniso_U_12
Mn1 0.0253(4) 0.0248(4) 0.0249(4) 0.0007(3) 0.0074(3) 0.0002(3)
Mn2 0.0491(6) 0.0467(6) 0.0397(5) 0.0056(4) 0.0156(4) 0.0028(5)
Cl1 0.0872(14) 0.0500(10) 0.0492(10) 0.0088(8) 0.0249(10) -0.0005(9)
P3 0.0272(7) 0.0329(7) 0.0256(7) -0.0019(6) 0.0057(5) 0.0016(6)
P1 0.0287(7) 0.0353(8) 0.0259(7) 0.0004(6) 0.0083(6) -0.0038(6)
P6 0.0259(7) 0.0289(7) 0.0431(8) 0.0057(6) 0.0080(6) 0.0021(6)
P2 0.0290(7) 0.0419(8) 0.0238(7) 0.0032(6) 0.0047(6) -0.0007(6)
Cl3 0.0579(11) 0.0639(12) 0.0795(14) 0.0289(10) 0.0089(10) 0.0109(9)
P5 0.0264(7) 0.0256(7) 0.0346(7) 0.0029(6) 0.0073(6) -0.0029(6)
Cl4 0.0580(11) 0.0688(12) 0.0671(12) -0.0128(10) 0.0320(9) -0.0069(9)
P4 0.0265(7) 0.0317(7) 0.0297(7) -0.0010(6) 0.0068(6) 0.0060(6)
Cl2 0.1083(18) 0.0752(14) 0.0536(12) -0.0103(10) 0.0240(11) -0.0169(13)
O3 0.0286(19) 0.034(2) 0.033(2) -0.0025(17) 0.0041(16) 0.0015(17)
O2 0.038(2) 0.046(2) 0.023(2) 0.0020(17) 0.0085(17) -0.0020(18)
O1 0.040(2) 0.033(2) 0.028(2) -0.0013(16) 0.0122(17) -0.0081(18)
O5 0.031(2) 0.031(2) 0.036(2) 0.0039(17) 0.0090(17) 0.0001(16)
O4 0.032(2) 0.039(2) 0.032(2) -0.0033(17) 0.0054(17) 0.0068(18)
O6 0.031(2) 0.029(2) 0.046(2) 0.0047(18) 0.0115(18) 0.0026(16)
C28 0.040(3) 0.045(4) 0.050(4) 0.011(3) 0.009(3) 0.002(3)
C10 0.098(6) 0.062(5) 0.038(4) 0.002(3) 0.021(4) -0.025(5)
C46 0.063(5) 0.051(4) 0.053(4) 0.005(3) 0.028(4) 0.013(4)
C21 0.038(3) 0.045(4) 0.040(3) 0.011(3) 0.005(3) 0.004(3)
C27 0.032(3) 0.031(3) 0.032(3) -0.004(2) 0.010(2) 0.000(2)
C9 0.030(3) 0.036(3) 0.039(3) 0.004(3) 0.005(2) -0.008(2)
C4 0.042(4) 0.046(4) 0.047(4) 0.002(3) 0.005(3) 0.002(3)
C54 0.041(3) 0.059(4) 0.038(3) 0.001(3) 0.007(3) -0.001(3)
C55 0.038(3) 0.042(3) 0.035(3) 0.001(3) 0.010(3) -0.013(3)
C42 0.045(4) 0.042(4) 0.055(4) 0.000(3) 0.019(3) 0.000(3)
C68 0.049(4) 0.033(4) 0.112(7) 0.007(4) 0.030(4) 0.009(3)
C29 0.035(3) 0.055(4) 0.030(3) 0.003(3) 0.006(3) 0.002(3)
C53 0.027(3) 0.028(3) 0.038(3) 0.005(2) 0.004(2) -0.002(2)
C2 0.041(3) 0.052(4) 0.044(4) -0.008(3) 0.006(3) 0.001(3)
C56 0.088(6) 0.049(4) 0.042(4) 0.000(3) 0.011(4) 0.001(4)
C1 0.028(3) 0.042(3) 0.023(3) -0.001(2) 0.009(2) -0.001(2)
C11 0.096(7) 0.071(6) 0.051(5) 0.018(4) 0.011(4) -0.027(5)
C35 0.032(3) 0.036(3) 0.030(3) 0.000(2) 0.002(2) 0.003(2)
C74 0.046(4) 0.070(5) 0.062(5) -0.002(4) -0.001(3) 0.000(4)
C45 0.079(6) 0.088(6) 0.049(4) 0.002(4) 0.041(4) 0.004(5)
C30 0.069(5) 0.070(5) 0.041(4) -0.002(4) 0.021(3) 0.024(4)
C47 0.024(3) 0.038(3) 0.044(3) 0.001(3) 0.008(2) 0.006(2)
C73 0.025(3) 0.058(4) 0.054(4) 0.012(3) 0.000(3) -0.011(3)
C72 0.057(5) 0.050(4) 0.077(6) 0.003(4) 0.026(4) 0.007(4)
C34 0.055(4) 0.059(4) 0.047(4) 0.009(3) 0.008(3) 0.000(4)
C38 0.049(4) 0.072(5) 0.074(6) -0.003(4) 0.005(4) -0.027(4)
C67 0.032(3) 0.030(3) 0.069(5) 0.002(3) 0.023(3) 0.001(2)
C14 0.061(5) 0.048(4) 0.064(5) -0.001(4) 0.031(4) 0.001(3)
C41 0.025(3) 0.051(4) 0.032(3) -0.001(3) 0.007(2) 0.003(3)
C3 0.030(3) 0.042(3) 0.040(3) -0.005(3) 0.010(2) -0.003(3)
C65 0.034(4) 0.111(9) 0.135(10) 0.015(7) 0.032(5) -0.008(5)
C66 0.037(4) 0.053(4) 0.088(6) 0.017(4) 0.017(4) 0.001(3)
C15 0.037(3) 0.061(4) 0.026(3) 0.002(3) 0.001(2) -0.005(3)
C44 0.075(6) 0.085(7) 0.056(5) 0.018(4) 0.031(4) -0.001(5)
C61 0.030(3) 0.034(3) 0.038(3) 0.004(2) 0.006(2) -0.007(2)
C23 0.091(7) 0.053(5) 0.092(7) 0.010(5) 0.023(5) 0.022(5)
C6 0.033(4) 0.061(5) 0.119(8) -0.006(5) 0.011(5) 0.005(4)
C70 0.088(7) 0.067(6) 0.153(11) -0.024(7) 0.063(8) 0.017(5)
C48 0.038(3) 0.045(4) 0.055(4) -0.003(3) 0.011(3) 0.004(3)
C43 0.073(5) 0.053(5) 0.084(6) 0.009(4) 0.032(5) 0.001(4)
C49 0.044(4) 0.039(4) 0.091(6) 0.004(4) 0.013(4) 0.019(3)
C52 0.047(4) 0.039(3) 0.044(4) 0.002(3) -0.002(3) 0.005(3)
C64 0.054(5) 0.102(8) 0.080(6) 0.024(5) 0.020(4) -0.034(5)
C22 0.054(4) 0.056(5) 0.060(5) 0.006(4) 0.011(4) 0.016(4)
C16 0.056(4) 0.077(5) 0.034(4) -0.009(3) 0.011(3) -0.019(4)
C37 0.056(5) 0.099(7) 0.083(6) -0.019(5) 0.033(5) -0.031(5)
C26 0.094(7) 0.078(6) 0.060(5) 0.031(5) 0.019(5) 0.017(5)
C69 0.080(7) 0.039(5) 0.180(12) 0.004(6) 0.051(8) 0.021(4)
C13 0.084(6) 0.042(4) 0.091(7) -0.008(4) 0.035(5) 0.000(4)
C36 0.045(4) 0.059(4) 0.056(4) -0.019(3) 0.018(3) -0.015(3)
C40 0.068(5) 0.096(7) 0.058(5) -0.040(5) 0.022(4) -0.032(5)
C8 0.041(4) 0.099(7) 0.051(4) -0.015(4) 0.015(3) 0.003(4)
C7 0.052(5) 0.104(8) 0.092(7) -0.033(6) 0.031(5) -0.009(5)
C60 0.065(5) 0.049(4) 0.063(5) -0.016(4) 0.011(4) 0.003(4)
C50 0.037(4) 0.052(5) 0.112(7) 0.022(5) 0.002(4) 0.012(3)
C57 0.145(10) 0.058(5) 0.041(4) -0.001(4) 0.013(5) -0.016(6)
C20 0.042(4) 0.137(9) 0.058(5) -0.017(5) 0.010(4) -0.016(5)
C31 0.087(6) 0.103(7) 0.040(4) 0.002(4) 0.026(4) 0.022(5)
C5 0.046(4) 0.062(5) 0.085(6) 0.014(4) -0.007(4) 0.001(4)
C58 0.136(9) 0.068(6) 0.053(5) -0.015(4) 0.041(6) -0.015(6)
C32 0.086(7) 0.137(10) 0.037(4) 0.027(5) 0.021(4) 0.005(7)
C17 0.097(7) 0.109(8) 0.031(4) -0.012(4) 0.006(4) -0.032(6)
C62 0.043(4) 0.048(4) 0.079(5) 0.020(4) 0.009(4) -0.009(3)
C24 0.086(7) 0.052(5) 0.135(10) 0.028(6) 0.003(7) 0.017(5)
C33 0.082(6) 0.081(6) 0.057(5) 0.028(5) 0.009(4) -0.005(5)
C71 0.100(8) 0.092(8) 0.091(7) -0.009(6) 0.049(6) 0.022(6)
C12 0.070(5) 0.042(4) 0.093(7) 0.016(4) 0.003(5) -0.002(4)
C51 0.040(4) 0.062(5) 0.080(6) 0.014(4) -0.013(4) -0.004(4)
C75 0.074(6) 0.108(8) 0.071(6) -0.016(6) -0.011(5) -0.019(6)
C76 0.060(6) 0.151(12) 0.075(7) 0.011(7) -0.016(5) -0.033(7)
C78 0.053(5) 0.092(7) 0.109(8) 0.048(6) -0.021(5) -0.021(5)
C19 0.054(5) 0.177(13) 0.069(6) -0.026(7) 0.003(5) -0.049(7)
C63 0.065(5) 0.069(5) 0.084(6) 0.037(5) 0.002(4) -0.031(5)
C18 0.089(7) 0.127(9) 0.040(4) -0.013(5) 0.000(4) -0.056(7)
C59 0.098(7) 0.062(6) 0.097(8) -0.036(6) 0.037(6) -0.006(5)
C39 0.103(8) 0.094(7) 0.062(6) -0.028(5) 0.002(5) -0.056(6)
C77 0.066(6) 0.153(12) 0.089(7) 0.071(8) -0.030(5) -0.043(7)
C25 0.130(10) 0.093(8) 0.095(8) 0.062(7) 0.026(8) 0.017(8)


#----------------------------------------------------------------------------#
#                   MOLECULAR GEOMETRY                                       #
#----------------------------------------------------------------------------#

_geom_special_details            
;
 All esds (except the esd in the dihedral angle between two l.s. planes)
 are estimated using the full covariance matrix.  The cell esds are taken
 into account individually in the estimation of esds in distances, angles
 and torsion angles; correlations between esds in cell parameters are only
 used when they are defined by crystal symmetry.  An approximate (isotropic)
 treatment of cell esds is used for estimating esds involving l.s. planes.
;
loop_
_geom_bond_atom_site_label_1
_geom_bond_atom_site_label_2
_geom_bond_distance
_geom_bond_site_symmetry_2
_geom_bond_publ_flag
Mn1 O4 2.172(4) . ?
Mn1 O2 2.173(4) . ?
Mn1 O5 2.186(4) . ?
Mn1 O1 2.214(4) . ?
Mn1 O3 2.226(4) . ?
Mn1 O6 2.226(4) . ?
Mn2 Cl2 2.346(2) . ?
Mn2 Cl4 2.367(2) . ?
Mn2 Cl3 2.367(2) . ?
Mn2 Cl1 2.369(2) . ?
P3 O3 1.498(4) . ?
P3 C29 1.800(6) . ?
P3 C35 1.808(6) . ?
P3 C27 1.826(6) . ?
P1 O1 1.503(4) . ?
P1 C9 1.808(6) . ?
P1 C3 1.818(6) . ?
P1 C1 1.832(6) . ?
P6 O6 1.496(4) . ?
P6 C67 1.792(6) . ?
P6 C73 1.805(7) . ?
P6 C53 1.828(6) . ?
P2 O2 1.499(4) . ?
P2 C21 1.802(7) . ?
P2 C15 1.808(6) . ?
P2 C1 1.822(6) . ?
P5 O5 1.509(4) . ?
P5 C55 1.802(6) . ?
P5 C61 1.803(6) . ?
P5 C53 1.829(6) . ?
P4 O4 1.505(4) . ?
P4 C47 1.800(6) . ?
P4 C41 1.801(6) . ?
P4 C27 1.823(6) . ?
C28 C27 1.530(8) . ?
C10 C9 1.373(10) . ?
C10 C11 1.381(12) . ?
C46 C45 1.382(11) . ?
C46 C41 1.390(9) . ?
C21 C22 1.366(10) . ?
C21 C26 1.374(10) . ?
C9 C14 1.381(10) . ?
C4 C3 1.360(9) . ?
C4 C5 1.406(11) . ?
C54 C53 1.543(9) . ?
C55 C56 1.356(10) . ?
C55 C60 1.386(10) . ?
C42 C41 1.360(9) . ?
C42 C43 1.380(11) . ?
C68 C67 1.384(9) . ?
C68 C69 1.398(13) . ?
C29 C34 1.381(10) . ?
C29 C30 1.385(10) . ?
C2 C1 1.541(9) . ?
C56 C57 1.386(11) . ?
C11 C12 1.356(14) . ?
C35 C40 1.361(10) . ?
C35 C36 1.376(9) . ?
C74 C73 1.367(11) . ?
C74 C75 1.388(12) . ?
C45 C44 1.357(13) . ?
C30 C31 1.380(11) . ?
C47 C52 1.389(9) . ?
C47 C48 1.391(9) . ?
C73 C78 1.377(11) . ?
C72 C71 1.381(12) . ?
C72 C67 1.396(10) . ?
C34 C33 1.386(11) . ?
C38 C39 1.322(14) . ?
C38 C37 1.364(13) . ?
C14 C13 1.389(11) . ?
C3 C8 1.380(10) . ?
C65 C66 1.356(11) . ?
C65 C64 1.369(15) . ?
C66 C61 1.380(10) . ?
C15 C20 1.364(10) . ?
C15 C16 1.395(10) . ?
C44 C43 1.380(13) . ?
C61 C62 1.373(9) . ?
C23 C24 1.370(15) . ?
C23 C22 1.386(11) . ?
C6 C5 1.342(14) . ?
C6 C7 1.351(15) . ?
C70 C69 1.333(16) . ?
C70 C71 1.409(16) . ?
C48 C49 1.379(10) . ?
C49 C50 1.373(13) . ?
C52 C51 1.400(10) . ?
C64 C63 1.351(14) . ?
C16 C17 1.374(11) . ?
C37 C36 1.392(11) . ?
C26 C25 1.389(15) . ?
C13 C12 1.359(13) . ?
C40 C39 1.409(13) . ?
C8 C7 1.383(13) . ?
C60 C59 1.375(12) . ?
C50 C51 1.364(13) . ?
C57 C58 1.350(14) . ?
C20 C19 1.387(13) . ?
C31 C32 1.343(15) . ?
C58 C59 1.344(15) . ?
C32 C33 1.381(15) . ?
C17 C18 1.366(14) . ?
C62 C63 1.386(11) . ?
C24 C25 1.352(17) . ?
C75 C76 1.342(16) . ?
C76 C77 1.380(19) . ?
C78 C77 1.389(15) . ?
C19 C18 1.349(15) . ?

loop_
_geom_angle_atom_site_label_1
_geom_angle_atom_site_label_2
_geom_angle_atom_site_label_3
_geom_angle
_geom_angle_site_symmetry_1
_geom_angle_site_symmetry_3
_geom_angle_publ_flag
O4 Mn1 O2 84.55(15) . . ?
O4 Mn1 O5 88.38(15) . . ?
O2 Mn1 O5 88.35(15) . . ?
O4 Mn1 O1 108.76(15) . . ?
O2 Mn1 O1 82.29(15) . . ?
O5 Mn1 O1 159.44(15) . . ?
O4 Mn1 O3 80.83(14) . . ?
O2 Mn1 O3 159.98(16) . . ?
O5 Mn1 O3 104.76(15) . . ?
O1 Mn1 O3 89.52(15) . . ?
O4 Mn1 O6 162.98(15) . . ?
O2 Mn1 O6 109.95(16) . . ?
O5 Mn1 O6 83.34(15) . . ?
O1 Mn1 O6 82.74(15) . . ?
O3 Mn1 O6 86.91(15) . . ?
Cl2 Mn2 Cl4 111.14(9) . . ?
Cl2 Mn2 Cl3 115.69(10) . . ?
Cl4 Mn2 Cl3 105.94(9) . . ?
Cl2 Mn2 Cl1 108.97(8) . . ?
Cl4 Mn2 Cl1 111.16(8) . . ?
Cl3 Mn2 Cl1 103.70(9) . . ?
O3 P3 C29 112.6(3) . . ?
O3 P3 C35 110.8(3) . . ?
C29 P3 C35 105.5(3) . . ?
O3 P3 C27 111.0(2) . . ?
C29 P3 C27 109.0(3) . . ?
C35 P3 C27 107.7(3) . . ?
O1 P1 C9 109.6(3) . . ?
O1 P1 C3 112.1(3) . . ?
C9 P1 C3 107.8(3) . . ?
O1 P1 C1 111.7(2) . . ?
C9 P1 C1 111.0(3) . . ?
C3 P1 C1 104.4(3) . . ?
O6 P6 C67 112.1(3) . . ?
O6 P6 C73 111.7(3) . . ?
C67 P6 C73 106.5(3) . . ?
O6 P6 C53 110.8(2) . . ?
C67 P6 C53 109.3(3) . . ?
C73 P6 C53 106.3(3) . . ?
O2 P2 C21 112.8(3) . . ?
O2 P2 C15 110.5(3) . . ?
C21 P2 C15 106.8(3) . . ?
O2 P2 C1 110.4(2) . . ?
C21 P2 C1 108.1(3) . . ?
C15 P2 C1 108.0(3) . . ?
O5 P5 C55 111.6(3) . . ?
O5 P5 C61 111.0(3) . . ?
C55 P5 C61 106.6(3) . . ?
O5 P5 C53 110.7(2) . . ?
C55 P5 C53 111.7(3) . . ?
C61 P5 C53 105.0(3) . . ?
O4 P4 C47 110.3(3) . . ?
O4 P4 C41 112.8(3) . . ?
C47 P4 C41 108.4(3) . . ?
O4 P4 C27 111.5(2) . . ?
C47 P4 C27 106.9(3) . . ?
C41 P4 C27 106.7(3) . . ?
P3 O3 Mn1 139.8(2) . . ?
P2 O2 Mn1 136.2(3) . . ?
P1 O1 Mn1 137.8(2) . . ?
P5 O5 Mn1 131.8(2) . . ?
P4 O4 Mn1 135.7(2) . . ?
P6 O6 Mn1 139.2(2) . . ?
C9 C10 C11 119.9(8) . . ?
C45 C46 C41 119.4(7) . . ?
C22 C21 C26 121.0(7) . . ?
C22 C21 P2 118.9(5) . . ?
C26 C21 P2 120.1(6) . . ?
C28 C27 P4 109.0(4) . . ?
C28 C27 P3 111.3(4) . . ?
P4 C27 P3 108.7(3) . . ?
C10 C9 C14 118.5(7) . . ?
C10 C9 P1 123.9(6) . . ?
C14 C9 P1 117.3(5) . . ?
C3 C4 C5 118.9(7) . . ?
C56 C55 C60 119.0(7) . . ?
C56 C55 P5 118.0(6) . . ?
C60 C55 P5 122.9(5) . . ?
C41 C42 C43 120.9(7) . . ?
C67 C68 C69 119.8(9) . . ?
C34 C29 C30 119.3(6) . . ?
C34 C29 P3 117.6(5) . . ?
C30 C29 P3 123.1(6) . . ?
C54 C53 P6 111.7(4) . . ?
C54 C53 P5 107.0(4) . . ?
P6 C53 P5 110.3(3) . . ?
C55 C56 C57 120.1(8) . . ?
C2 C1 P2 108.0(4) . . ?
C2 C1 P1 109.7(4) . . ?
P2 C1 P1 109.1(3) . . ?
C12 C11 C10 120.5(8) . . ?
C40 C35 C36 119.6(6) . . ?
C40 C35 P3 122.7(5) . . ?
C36 C35 P3 117.7(5) . . ?
C73 C74 C75 120.1(9) . . ?
C44 C45 C46 120.2(8) . . ?
C31 C30 C29 119.9(8) . . ?
C52 C47 C48 120.1(6) . . ?
C52 C47 P4 117.0(5) . . ?
C48 C47 P4 122.9(5) . . ?
C74 C73 C78 119.7(8) . . ?
C74 C73 P6 118.1(6) . . ?
C78 C73 P6 122.1(7) . . ?
C71 C72 C67 122.2(8) . . ?
C29 C34 C33 119.9(8) . . ?
C39 C38 C37 120.0(8) . . ?
C68 C67 C72 118.3(7) . . ?
C68 C67 P6 123.6(6) . . ?
C72 C67 P6 118.0(5) . . ?
C9 C14 C13 121.3(7) . . ?
C42 C41 C46 119.7(6) . . ?
C42 C41 P4 119.1(5) . . ?
C46 C41 P4 121.2(5) . . ?
C4 C3 C8 120.4(6) . . ?
C4 C3 P1 118.7(5) . . ?
C8 C3 P1 121.0(5) . . ?
C66 C65 C64 120.8(9) . . ?
C65 C66 C61 120.4(8) . . ?
C20 C15 C16 118.8(7) . . ?
C20 C15 P2 115.7(6) . . ?
C16 C15 P2 125.4(5) . . ?
C45 C44 C43 120.7(8) . . ?
C62 C61 C66 118.1(6) . . ?
C62 C61 P5 122.5(5) . . ?
C66 C61 P5 119.3(5) . . ?
C24 C23 C22 118.1(9) . . ?
C5 C6 C7 120.2(8) . . ?
C69 C70 C71 121.6(9) . . ?
C49 C48 C47 119.0(7) . . ?
C42 C43 C44 119.1(8) . . ?
C50 C49 C48 121.0(7) . . ?
C47 C52 C51 119.4(7) . . ?
C63 C64 C65 120.3(7) . . ?
C21 C22 C23 120.6(8) . . ?
C17 C16 C15 119.7(8) . . ?
C38 C37 C36 120.1(8) . . ?
C21 C26 C25 117.8(10) . . ?
C70 C69 C68 120.9(9) . . ?
C12 C13 C14 118.6(8) . . ?
C35 C36 C37 119.8(7) . . ?
C35 C40 C39 118.9(8) . . ?
C3 C8 C7 119.0(8) . . ?
C6 C7 C8 120.9(9) . . ?
C59 C60 C55 119.8(9) . . ?
C51 C50 C49 120.5(7) . . ?
C58 C57 C56 120.4(9) . . ?
C15 C20 C19 120.7(9) . . ?
C32 C31 C30 120.8(9) . . ?
C6 C5 C4 120.6(8) . . ?
C59 C58 C57 120.2(8) . . ?
C31 C32 C33 120.4(8) . . ?
C18 C17 C16 120.4(9) . . ?
C61 C62 C63 121.3(8) . . ?
C25 C24 C23 121.3(9) . . ?
C32 C33 C34 119.7(9) . . ?
C72 C71 C70 117.2(10) . . ?
C11 C12 C13 120.9(8) . . ?
C50 C51 C52 119.8(8) . . ?
C76 C75 C74 120.9(11) . . ?
C75 C76 C77 119.4(10) . . ?
C73 C78 C77 119.1(11) . . ?
C18 C19 C20 119.8(9) . . ?
C64 C63 C62 119.1(8) . . ?
C19 C18 C17 120.6(8) . . ?
C58 C59 C60 120.5(9) . . ?
C38 C39 C40 121.5(8) . . ?
C76 C77 C78 120.6(10) . . ?
C24 C25 C26 121.0(10) . . ?

_shelx_res_file                  
;
TITL SC_AH091_dry_300K_0m_a.res in Cc
    shelx.res
    created by SHELXL-2018/3 at 16:23:53 on 06-Dec-2022
CELL  0.71073  11.3912  27.2867  25.2528   90.000  100.008   90.000
ZERR     4.00   0.0007   0.0017   0.0016    0.000    0.002    0.000
LATT  -7
SYMM    X, - Y, 1/2 + Z
SFAC  C    H    CL   MN   O    P
UNIT  312 288 16 8 24 24
MERG   2
OMIT     0   2  -2
FMAP   2
PLAN   20
SIZE     0.090   0.240   0.450
ACTA
BOND
LIST   4
L.S.  10
TEMP    23.00
WGHT    0.053700   15.072000
FVAR       0.23984
MN1   4    0.456096    0.640062    0.528003    11.00000    0.02533    0.02484 =
         0.02491    0.00066    0.00741    0.00021
MN2   4    0.736968    0.381726    0.736080    11.00000    0.04910    0.04674 =
         0.03968    0.00561    0.01559    0.00284
CL1   3    0.668570    0.307836    0.769461    11.00000    0.08720    0.04997 =
         0.04923    0.00880    0.02486   -0.00046
P3    6    0.520117    0.712283    0.644295    11.00000    0.02725    0.03292 =
         0.02563   -0.00185    0.00572    0.00157
P1    6    0.648675    0.689835    0.449591    11.00000    0.02872    0.03527 =
         0.02594    0.00038    0.00831   -0.00376
P6    6    0.640176    0.540784    0.573926    11.00000    0.02590    0.02890 =
         0.04309    0.00574    0.00804    0.00215
P2    6    0.408402    0.660030    0.392377    11.00000    0.02897    0.04190 =
         0.02377    0.00324    0.00473   -0.00070
CL3   3    0.568055    0.411687    0.676953    11.00000    0.05795    0.06388 =
         0.07951    0.02895    0.00890    0.01094
P5    6    0.377610    0.522000    0.543377    11.00000    0.02640    0.02564 =
         0.03461    0.00287    0.00734   -0.00289
CL4   3    0.883201    0.366238    0.682091    11.00000    0.05796    0.06885 =
         0.06713   -0.01277    0.03200   -0.00694
P4    6    0.274777    0.718403    0.581889    11.00000    0.02652    0.03170 =
         0.02965   -0.00097    0.00677    0.00600
CL2   3    0.811837    0.432876    0.808816    11.00000    0.10834    0.07519 =
         0.05364   -0.01025    0.02401   -0.01691
O3    5    0.521366    0.666770    0.611198    11.00000    0.02857    0.03425 =
         0.03335   -0.00250    0.00415    0.00153
O2    5    0.375552    0.640726    0.443446    11.00000    0.03766    0.04624 =
         0.02296    0.00197    0.00852   -0.00197
O1    5    0.591117    0.686289    0.498679    11.00000    0.04018    0.03322 =
         0.02849   -0.00126    0.01219   -0.00813
O5    5    0.347516    0.575826    0.538165    11.00000    0.03079    0.03074 =
         0.03638    0.00389    0.00898    0.00013
O4    5    0.305519    0.685762    0.538254    11.00000    0.03248    0.03907 =
         0.03181   -0.00334    0.00545    0.00677
O6    5    0.605154    0.586239    0.541952    11.00000    0.03100    0.02886 =
         0.04614    0.00475    0.01149    0.00256
C28   1    0.445523    0.786255    0.570635    11.00000    0.03977    0.04465 =
         0.04980    0.01073    0.00862    0.00248
AFIX  33
H28A  2    0.513160    0.805245    0.586954    11.00000   -1.50000
H28B  2    0.467662    0.765753    0.543084    11.00000   -1.50000
H28C  2    0.382334    0.807847    0.555055    11.00000   -1.50000
AFIX   0
C10   1    0.693716    0.768627    0.384019    11.00000    0.09800    0.06242 =
         0.03820    0.00205    0.02099   -0.02533
AFIX  43
H10   2    0.710498    0.745664    0.359161    11.00000   -1.20000
AFIX   0
C46   1    0.180853    0.708638    0.676171    11.00000    0.06256    0.05137 =
         0.05333    0.00455    0.02758    0.01266
AFIX  43
H46   2    0.171979    0.742525    0.675434    11.00000   -1.20000
AFIX   0
C21   1    0.369402    0.723596    0.380647    11.00000    0.03833    0.04518 =
         0.04026    0.01052    0.00544    0.00352
C27   1    0.403143    0.754250    0.613370    11.00000    0.03250    0.03133 =
         0.03151   -0.00405    0.00968    0.00023
AFIX  13
H27   2    0.379753    0.775301    0.641212    11.00000   -1.20000
AFIX   0
C9    1    0.658624    0.753419    0.430674    11.00000    0.03043    0.03615 =
         0.03897    0.00416    0.00542   -0.00828
C4    1    0.849413    0.651988    0.511972    11.00000    0.04229    0.04587 =
         0.04659    0.00212    0.00545    0.00153
AFIX  43
H4    2    0.808719    0.656792    0.540445    11.00000   -1.20000
AFIX   0
C54   1    0.483708    0.533988    0.647457    11.00000    0.04051    0.05917 =
         0.03812    0.00125    0.00705   -0.00060
AFIX  33
H54A  2    0.415159    0.518088    0.657007    11.00000   -1.50000
H54B  2    0.551184    0.529078    0.675519    11.00000   -1.50000
H54C  2    0.468242    0.568444    0.642808    11.00000   -1.50000
AFIX   0
C55   1    0.393991    0.495670    0.479630    11.00000    0.03769    0.04175 =
         0.03471    0.00082    0.01029   -0.01313
C42   1    0.233888    0.635000    0.635870    11.00000    0.04514    0.04210 =
         0.05518    0.00049    0.01930    0.00026
AFIX  43
H42   2    0.261498    0.618972    0.607936    11.00000   -1.20000
AFIX   0
C68   1    0.727846    0.448322    0.551601    11.00000    0.04946    0.03285 =
         0.11185    0.00679    0.02990    0.00916
AFIX  43
H68   2    0.698962    0.436354    0.581343    11.00000   -1.20000
AFIX   0
C29   1    0.500440    0.699499    0.712129    11.00000    0.03517    0.05464 =
         0.02994    0.00345    0.00565    0.00236
C53   1    0.510289    0.512058    0.594480    11.00000    0.02652    0.02794 =
         0.03815    0.00489    0.00412   -0.00244
AFIX  13
H53   2    0.524554    0.476778    0.599152    11.00000   -1.20000
AFIX   0
C2    1    0.600689    0.599138    0.402040    11.00000    0.04116    0.05156 =
         0.04418   -0.00842    0.00611    0.00119
AFIX  33
H2A   2    0.684658    0.594947    0.402849    11.00000   -1.50000
H2B   2    0.580575    0.588179    0.435465    11.00000   -1.50000
H2C   2    0.557127    0.580276    0.373026    11.00000   -1.50000
AFIX   0
C56   1    0.341966    0.519082    0.434232    11.00000    0.08776    0.04896 =
         0.04222   -0.00024    0.01095    0.00124
AFIX  43
H56   2    0.302527    0.548634    0.436587    11.00000   -1.20000
AFIX   0
C1    1    0.568125    0.653721    0.393663    11.00000    0.02822    0.04181 =
         0.02255   -0.00074    0.00916   -0.00054
AFIX  13
H1    2    0.588444    0.665200    0.359609    11.00000   -1.20000
AFIX   0
C11   1    0.704087    0.818067    0.374015    11.00000    0.09648    0.07119 =
         0.05102    0.01785    0.01112   -0.02693
AFIX  43
H11   2    0.729869    0.828233    0.342803    11.00000   -1.20000
AFIX   0
C35   1    0.660834    0.744299    0.650486    11.00000    0.03216    0.03596 =
         0.03031    0.00049    0.00152    0.00265
C74   1    0.768092    0.601972    0.647897    11.00000    0.04595    0.06957 =
         0.06161   -0.00186   -0.00083    0.00019
AFIX  43
H74   2    0.735193    0.626669    0.624568    11.00000   -1.20000
AFIX   0
C45   1    0.151381    0.681694    0.718312    11.00000    0.07942    0.08753 =
         0.04871    0.00209    0.04135    0.00440
AFIX  43
H45   2    0.123438    0.697542    0.746270    11.00000   -1.20000
AFIX   0
C30   1    0.460435    0.734107    0.744966    11.00000    0.06906    0.06991 =
         0.04085   -0.00198    0.02143    0.02386
AFIX  43
H30   2    0.435381    0.764722    0.731251    11.00000   -1.20000
AFIX   0
C47   1    0.160458    0.761362    0.554326    11.00000    0.02357    0.03753 =
         0.04377    0.00104    0.00800    0.00589
C73   1    0.743103    0.553971    0.635043    11.00000    0.02520    0.05826 =
         0.05405    0.01161   -0.00042   -0.01144
C72   1    0.760574    0.514053    0.493482    11.00000    0.05659    0.05013 =
         0.07731    0.00318    0.02563    0.00674
AFIX  43
H72   2    0.753715    0.547124    0.484578    11.00000   -1.20000
AFIX   0
C34   1    0.532047    0.653481    0.732481    11.00000    0.05455    0.05891 =
         0.04660    0.00851    0.00824    0.00022
AFIX  43
H34   2    0.555852    0.629507    0.710402    11.00000   -1.20000
AFIX   0
C38   1    0.881460    0.788266    0.658657    11.00000    0.04931    0.07150 =
         0.07399   -0.00345    0.00500   -0.02668
AFIX  43
H38   2    0.956343    0.802689    0.661911    11.00000   -1.20000
AFIX   0
C67   1    0.712644    0.497210    0.537386    11.00000    0.03217    0.02978 =
         0.06898    0.00248    0.02262    0.00118
C14   1    0.639641    0.788386    0.467803    11.00000    0.06113    0.04788 =
         0.06404   -0.00052    0.03074    0.00099
AFIX  43
H14   2    0.620452    0.778474    0.500488    11.00000   -1.20000
AFIX   0
C41   1    0.223880    0.684655    0.634888    11.00000    0.02534    0.05147 =
         0.03185   -0.00053    0.00726    0.00289
C3    1    0.798596    0.664564    0.461040    11.00000    0.03048    0.04249 =
         0.04008   -0.00489    0.00970   -0.00307
C65   1    0.063760    0.485853    0.585479    11.00000    0.03420    0.11132 =
         0.13466    0.01523    0.03203   -0.00815
AFIX  43
H65   2   -0.008752    0.501379    0.585897    11.00000   -1.20000
AFIX   0
C66   1    0.153159    0.510695    0.568326    11.00000    0.03739    0.05316 =
         0.08823    0.01672    0.01695    0.00127
AFIX  43
H66   2    0.141837    0.543187    0.557523    11.00000   -1.20000
AFIX   0
C15   1    0.331576    0.626199    0.335128    11.00000    0.03726    0.06095 =
         0.02641    0.00177    0.00118   -0.00512
C44   1    0.163067    0.632213    0.719042    11.00000    0.07460    0.08525 =
         0.05617    0.01793    0.03081   -0.00146
AFIX  43
H44   2    0.143524    0.614387    0.747675    11.00000   -1.20000
AFIX   0
C61   1    0.260835    0.488078    0.566793    11.00000    0.03045    0.03358 =
         0.03776    0.00419    0.00606   -0.00693
C23   1    0.289352    0.797451    0.410861    11.00000    0.09057    0.05272 =
         0.09164    0.00987    0.02298    0.02196
AFIX  43
H23   2    0.256837    0.814663    0.436627    11.00000   -1.20000
AFIX   0
C6    1    1.023701    0.624978    0.479886    11.00000    0.03334    0.06064 =
         0.11856   -0.00634    0.01092    0.00534
AFIX  43
H6    2    1.100658    0.612309    0.486373    11.00000   -1.20000
AFIX   0
C70   1    0.829294    0.433654    0.478510    11.00000    0.08758    0.06704 =
         0.15280   -0.02372    0.06337    0.01659
AFIX  43
H70   2    0.867462    0.412000    0.458670    11.00000   -1.20000
AFIX   0
C48   1    0.137183    0.803937    0.580954    11.00000    0.03769    0.04508 =
         0.05528   -0.00260    0.01077    0.00393
AFIX  43
H48   2    0.184315    0.812467    0.613510    11.00000   -1.20000
AFIX   0
C43   1    0.203647    0.608066    0.677739    11.00000    0.07325    0.05347 =
         0.08402    0.00903    0.03152    0.00072
AFIX  43
H43   2    0.210522    0.574101    0.678115    11.00000   -1.20000
AFIX   0
C49   1    0.043215    0.833320    0.558388    11.00000    0.04442    0.03896 =
         0.09063    0.00376    0.01347    0.01859
AFIX  43
H49   2    0.025835    0.861381    0.576450    11.00000   -1.20000
AFIX   0
C52   1    0.091800    0.749608    0.504965    11.00000    0.04731    0.03906 =
         0.04368    0.00224   -0.00158    0.00470
AFIX  43
H52   2    0.108566    0.721625    0.486620    11.00000   -1.20000
AFIX   0
C64   1    0.078902    0.438191    0.602195    11.00000    0.05447    0.10249 =
         0.07988    0.02419    0.01993   -0.03386
AFIX  43
H64   2    0.016543    0.421506    0.613552    11.00000   -1.20000
AFIX   0
C22   1    0.319123    0.748346    0.418092    11.00000    0.05422    0.05610 =
         0.06049    0.00558    0.01087    0.01633
AFIX  43
H22   2    0.304738    0.732110    0.448708    11.00000   -1.20000
AFIX   0
C16   1    0.384554    0.606347    0.294139    11.00000    0.05602    0.07738 =
         0.03361   -0.00870    0.01053   -0.01907
AFIX  43
H16   2    0.465680    0.610593    0.294458    11.00000   -1.20000
AFIX   0
C37   1    0.844366    0.755915    0.618021    11.00000    0.05588    0.09928 =
         0.08261   -0.01850    0.03319   -0.03122
AFIX  43
H37   2    0.893383    0.748749    0.593190    11.00000   -1.20000
AFIX   0
C26   1    0.389928    0.746398    0.334600    11.00000    0.09423    0.07800 =
         0.06010    0.03091    0.01890    0.01665
AFIX  43
H26   2    0.421844    0.729314    0.308562    11.00000   -1.20000
AFIX   0
C69   1    0.786759    0.417025    0.521089    11.00000    0.07976    0.03935 =
         0.17958    0.00361    0.05109    0.02122
AFIX  43
H69   2    0.796424    0.384161    0.530610    11.00000   -1.20000
AFIX   0
C13   1    0.648654    0.838073    0.457275    11.00000    0.08429    0.04169 =
         0.09088   -0.00831    0.03510   -0.00007
AFIX  43
H13   2    0.635589    0.861383    0.482485    11.00000   -1.20000
AFIX   0
C36   1    0.733186    0.733613    0.613683    11.00000    0.04457    0.05928 =
         0.05632   -0.01918    0.01751   -0.01490
AFIX  43
H36   2    0.707865    0.711546    0.585984    11.00000   -1.20000
AFIX   0
C40   1    0.698337    0.776967    0.690586    11.00000    0.06823    0.09599 =
         0.05826   -0.03978    0.02155   -0.03191
AFIX  43
H40   2    0.650372    0.784550    0.715724    11.00000   -1.20000
AFIX   0
C8    1    0.859597    0.657625    0.418942    11.00000    0.04097    0.09871 =
         0.05063   -0.01465    0.01455    0.00350
AFIX  43
H8    2    0.825769    0.666902    0.384197    11.00000   -1.20000
AFIX   0
C7    1    0.971781    0.636667    0.429233    11.00000    0.05157    0.10378 =
         0.09171   -0.03300    0.03060   -0.00864
AFIX  43
H7    2    1.012046    0.630535    0.400887    11.00000   -1.20000
AFIX   0
C60   1    0.451768    0.451560    0.475220    11.00000    0.06479    0.04922 =
         0.06257   -0.01642    0.01142    0.00331
AFIX  43
H60   2    0.485838    0.434539    0.505978    11.00000   -1.20000
AFIX   0
C50   1   -0.025080    0.821800    0.509684    11.00000    0.03684    0.05158 =
         0.11245    0.02151    0.00168    0.01202
AFIX  43
H50   2   -0.086940    0.842474    0.494730    11.00000   -1.20000
AFIX   0
C57   1    0.347505    0.499006    0.384290    11.00000    0.14538    0.05755 =
         0.04077   -0.00114    0.01341   -0.01643
AFIX  43
H57   2    0.311367    0.515083    0.353230    11.00000   -1.20000
AFIX   0
C20   1    0.212210    0.619683    0.333369    11.00000    0.04237    0.13728 =
         0.05844   -0.01701    0.00953   -0.01641
AFIX  43
H20   2    0.175795    0.632915    0.360350    11.00000   -1.20000
AFIX   0
C31   1    0.457832    0.723062    0.798093    11.00000    0.08684    0.10306 =
         0.04040    0.00221    0.02636    0.02202
AFIX  43
H31   2    0.432737    0.746674    0.820230    11.00000   -1.20000
AFIX   0
C5    1    0.964496    0.631602    0.520878    11.00000    0.04648    0.06166 =
         0.08526    0.01368   -0.00717    0.00073
AFIX  43
H5    2    0.999950    0.622620    0.555501    11.00000   -1.20000
AFIX   0
C58   1    0.405057    0.456258    0.380510    11.00000    0.13644    0.06772 =
         0.05257   -0.01529    0.04134   -0.01546
AFIX  43
H58   2    0.407715    0.442824    0.346893    11.00000   -1.20000
AFIX   0
C32   1    0.491070    0.678661    0.818208    11.00000    0.08579    0.13729 =
         0.03708    0.02696    0.02091    0.00533
AFIX  43
H32   2    0.489062    0.671819    0.854118    11.00000   -1.20000
AFIX   0
C17   1    0.316287    0.580497    0.253305    11.00000    0.09677    0.10947 =
         0.03129   -0.01165    0.00594   -0.03187
AFIX  43
H17   2    0.351645    0.566794    0.226239    11.00000   -1.20000
AFIX   0
C62   1    0.275298    0.440463    0.584314    11.00000    0.04309    0.04821 =
         0.07890    0.01998    0.00931   -0.00885
AFIX  43
H62   2    0.347735    0.424798    0.584134    11.00000   -1.20000
AFIX   0
C24   1    0.309161    0.819904    0.364714    11.00000    0.08594    0.05221 =
         0.13549    0.02788    0.00326    0.01727
AFIX  43
H24   2    0.286186    0.852379    0.358361    11.00000   -1.20000
AFIX   0
C33   1    0.528234    0.643078    0.785891    11.00000    0.08153    0.08099 =
         0.05670    0.02757    0.00927   -0.00462
AFIX  43
H33   2    0.550596    0.612280    0.799898    11.00000   -1.20000
AFIX   0
C71   1    0.817840    0.483228    0.462831    11.00000    0.09954    0.09183 =
         0.09057   -0.00928    0.04920    0.02229
AFIX  43
H71   2    0.847584    0.494705    0.433102    11.00000   -1.20000
AFIX   0
C12   1    0.676974    0.851907    0.409343    11.00000    0.06988    0.04178 =
         0.09314    0.01648    0.00257   -0.00165
AFIX  43
H12   2    0.677771    0.885011    0.400655    11.00000   -1.20000
AFIX   0
C51   1   -0.002877    0.780254    0.483061    11.00000    0.04005    0.06202 =
         0.08029    0.01396   -0.01313   -0.00407
AFIX  43
H51   2   -0.050505    0.772296    0.450437    11.00000   -1.20000
AFIX   0
C75   1    0.842512    0.613886    0.695730    11.00000    0.07391    0.10831 =
         0.07077   -0.01604   -0.01135   -0.01891
AFIX  43
H75   2    0.859732    0.646604    0.704003    11.00000   -1.20000
AFIX   0
C76   1    0.889921    0.578832    0.730179    11.00000    0.05954    0.15076 =
         0.07475    0.01069   -0.01630   -0.03299
AFIX  43
H76   2    0.937202    0.587207    0.762751    11.00000   -1.20000
AFIX   0
C78   1    0.795838    0.517456    0.668656    11.00000    0.05316    0.09151 =
         0.10871    0.04818   -0.02093   -0.02120
AFIX  43
H78   2    0.783365    0.484685    0.659213    11.00000   -1.20000
AFIX   0
C19   1    0.144556    0.593539    0.291779    11.00000    0.05386    0.17655 =
         0.06900   -0.02600    0.00346   -0.04867
AFIX  43
H19   2    0.063437    0.588944    0.291174    11.00000   -1.20000
AFIX   0
C63   1    0.184088    0.415298    0.602257    11.00000    0.06508    0.06865 =
         0.08443    0.03655    0.00172   -0.03079
AFIX  43
H63   2    0.195122    0.383104    0.614173    11.00000   -1.20000
AFIX   0
C18   1    0.196748    0.574805    0.252230    11.00000    0.08889    0.12725 =
         0.03991   -0.01321   -0.00028   -0.05649
AFIX  43
H18   2    0.150977    0.557868    0.223986    11.00000   -1.20000
AFIX   0
C59   1    0.458551    0.433040    0.425191    11.00000    0.09822    0.06156 =
         0.09748   -0.03643    0.03699   -0.00638
AFIX  43
H59   2    0.500497    0.404213    0.422249    11.00000   -1.20000
AFIX   0
C39   1    0.811017    0.799123    0.693410    11.00000    0.10273    0.09438 =
         0.06156   -0.02806    0.00201   -0.05554
AFIX  43
H39   2    0.836391    0.821913    0.720356    11.00000   -1.20000
AFIX   0
C77   1    0.867925    0.530240    0.716865    11.00000    0.06622    0.15298 =
         0.08880    0.07064   -0.02981   -0.04294
AFIX  43
H77   2    0.901666    0.505823    0.740381    11.00000   -1.20000
AFIX   0
C25   1    0.361457    0.795797    0.328205    11.00000    0.13044    0.09285 =
         0.09538    0.06198    0.02593    0.01679
AFIX  43
H25   2    0.378612    0.812528    0.298383    11.00000   -1.20000
AFIX   0
HKLF    4


REM  SC_AH091_dry_300K_0m_a.res in Cc
REM wR2 = 0.1139, GooF = S = 1.055, Restrained GooF = 1.055 for all data
REM R1 = 0.0440 for 12891 Fo > 4sig(Fo) and 0.0464 for all 13501 data
REM 865 parameters refined using 2 restraints

END

WGHT      0.0532     15.1601

REM Highest difference peak  0.705,  deepest hole -0.298,  1-sigma level  0.062
Q1    1   0.4338  0.6409  0.4828  11.00000  0.05    0.70
Q2    1   0.4720  0.6393  0.5720  11.00000  0.05    0.58
Q3    1   0.7494  0.3772  0.7790  11.00000  0.05    0.50
Q4    1   0.5729  0.5095  0.7872  11.00000  0.05    0.50
Q5    1   0.3664  0.5198  0.5017  11.00000  0.05    0.45
Q6    1   0.3796  0.6615  0.3498  11.00000  0.05    0.44
Q7    1   0.5340  0.7118  0.6852  11.00000  0.05    0.42
Q8    1   0.3964  0.5212  0.5875  11.00000  0.05    0.40
Q9    1   0.7166  0.3754  0.6934  11.00000  0.05    0.40
Q10   1   0.4621  0.6721  0.5348  11.00000  0.05    0.39
Q11   1   0.7228  0.3100  0.7422  11.00000  0.05    0.39
Q12   1   0.2633  0.7147  0.5403  11.00000  0.05    0.38
Q13   1   0.8783  0.4006  0.6833  11.00000  0.05    0.37
Q14   1   0.4974  0.7092  0.5993  11.00000  0.05    0.35
Q15   1   0.6629  0.5400  0.6187  11.00000  0.05    0.34
Q16   1   0.6286  0.6866  0.4062  11.00000  0.05    0.33
Q17   1   0.4263  0.6584  0.4418  11.00000  0.05    0.33
Q18   1   0.6630  0.7242  0.4450  11.00000  0.05    0.32
Q19   1   0.6192  0.5400  0.5285  11.00000  0.05    0.31
Q20   1   0.5500  0.4111  0.6300  11.00000  0.05    0.31
;
_shelx_res_checksum              29518

# END of CIF
_exptl_crystal_preparation       'Magnetic properties,Luminescent'
####################################################################### 
# 
# This file contains crystal structure data downloaded from the 
# Cambridge Structural Database (CSD) hosted by the Cambridge 
# Crystallographic Data Centre (CCDC).
# 
# Full information about CCDC data access policies and citation 
# guidelines are available at http://www.ccdc.cam.ac.uk/access/V1 
# 
# Audit and citation data items may have been added by the CCDC. 
# Please retain this information to preserve the provenance of 
# this file and to allow appropriate attribution of the data. 
# 
#######################################################################

data_compound_1_270K
_database_code_depnum_ccdc_archive 'CCDC 2328047'
loop_
_audit_author_name
_audit_author_address
'Aleksander Hoffman'
;Jagiellonian University
Poland
;
_audit_update_record             
;
2024-12-19 deposited with the CCDC.	2025-04-15 downloaded from the CCDC.
;

_audit_creation_date             2024-07-23T00:37:52-00:00
_audit_creation_method           'WinGX routine CIF_UPDATE'
_audit_conform_dict_name         cif_core.dic
_audit_conform_dict_version      2.4.5
_audit_conform_dict_location     ftp://ftp.iucr.org/pub/cif_core.dic

#----------------------------------------------------------------------------#
#                   CHEMICAL INFORMATION                                     #
#----------------------------------------------------------------------------#

_chemical_formula_moiety         'C78 H72 Mn O6 P6, Cl4 Mn, H2 O '
_chemical_formula_sum            'C78 H74 Cl4 Mn2 O7 P6'
_chemical_formula_weight         1560.88
_chemical_absolute_configuration ad

#----------------------------------------------------------------------------#
#                   UNIT CELL INFORMATION                                    #
#----------------------------------------------------------------------------#

_symmetry_cell_setting           monoclinic
_symmetry_space_group_name_H-M   'C c'
_symmetry_space_group_name_Hall  'C -2yc'
_symmetry_Int_Tables_number      9
loop_
_symmetry_equiv_pos_as_xyz
'x, y, z'
'x, -y, z+1/2'
'x+1/2, y+1/2, z'
'x+1/2, -y+1/2, z+1/2'

_cell_length_a                   11.3782(7)
_cell_length_b                   27.1370(15)
_cell_length_c                   25.3156(14)
_cell_angle_alpha                90
_cell_angle_beta                 100.190(2)
_cell_angle_gamma                90
_cell_volume                     7693.4(8)
_cell_formula_units_Z            4
_cell_measurement_temperature    270(2)
_cell_measurement_reflns_used    42081
_cell_measurement_theta_min      2.219
_cell_measurement_theta_max      25.026
_cell_measurement_wavelength     0.71073


#----------------------------------------------------------------------------#
#                   CRYSTAL INFORMATION                                      #
#----------------------------------------------------------------------------#

_exptl_crystal_description       block
_exptl_crystal_colour            colorless
_exptl_crystal_size_max          0.45
_exptl_crystal_size_mid          0.24
_exptl_crystal_size_min          0.09
_exptl_crystal_density_diffrn    1.348
_exptl_crystal_density_method    'not measured'
_exptl_crystal_F_000             3204

#----------------------------------------------------------------------------#
#                   ABSORPTION CORRECTION                                    #
#----------------------------------------------------------------------------#

_exptl_absorpt_coefficient_mu    0.643
_exptl_absorpt_correction_type   multi-scan
_exptl_absorpt_correction_T_min  0.6444
_exptl_absorpt_correction_T_max  0.7454
_exptl_absorpt_process_details   'SADABS-2016/2 (Bruker,2016/2)'

#----------------------------------------------------------------------------#
#                   DATA COLLECTION                                          #
#----------------------------------------------------------------------------#

_diffrn_ambient_temperature      270(2)
_diffrn_radiation_wavelength     0.71073
_diffrn_radiation_type           MoK\a
_diffrn_radiation_probe          x-ray
_diffrn_radiation_monochromator  graphite
_diffrn_measurement_device_type  'D8Quest Eco Photon50'
_diffrn_measurement_method       \w
_diffrn_standards_number         0
_diffrn_standards_interval_time  0
_diffrn_standards_interval_count 0
_diffrn_standards_decay_%        ?
_diffrn_reflns_av_R_equivalents  0.0307
_diffrn_reflns_av_unetI/netI     0.0375
_diffrn_reflns_number            42081
_diffrn_reflns_limit_h_min       -13
_diffrn_reflns_limit_h_max       13
_diffrn_reflns_limit_k_min       -32
_diffrn_reflns_limit_k_max       32
_diffrn_reflns_limit_l_min       -30
_diffrn_reflns_limit_l_max       30
_diffrn_reflns_theta_min         2.219
_diffrn_reflns_theta_max         25.026
_diffrn_reflns_theta_full        25.026
_diffrn_measured_fraction_theta_full 0.998
_diffrn_measured_fraction_theta_max 0.998
_diffrn_reflns_Laue_measured_fraction_full 0.998
_diffrn_reflns_Laue_measured_fraction_max 0.998
_diffrn_reflns_point_group_measured_fraction_full 0.99
_diffrn_reflns_point_group_measured_fraction_max 0.99
_reflns_Friedel_fraction_full    0.982
_reflns_Friedel_fraction_max     0.982
_reflns_Friedel_coverage         0.982
_reflns_number_total             13465
_reflns_number_gt                12913
_reflns_threshold_expression     'I > 2\s(I)'

#----------------------------------------------------------------------------#
#                   COMPUTER PROGRAMS USED                                   #
#----------------------------------------------------------------------------#

_computing_structure_solution    'SHELXT 2018/2 (Sheldrick, 2018)'
_computing_structure_refinement  'SHELXL-2019/2 (Sheldrick, 2019)'
_computing_molecular_graphics    'Ortep for Windows (Farrugia, 2012)'
_computing_publication_material  'WinGX publication routines (Farrugia, 2012)'

#----------------------------------------------------------------------------#
#                   STRUCTURE SOLUTION                                       #
#----------------------------------------------------------------------------#

_atom_sites_solution_hydrogens   mixed

#----------------------------------------------------------------------------#
#                   REFINEMENT INFORMATION                                   #
#----------------------------------------------------------------------------#

_shelx_SHELXL_version_number     2019/3
_refine_ls_structure_factor_coef Fsqd
_refine_ls_matrix_type           full
_refine_ls_weighting_scheme      calc
_refine_ls_weighting_details     
'w=1/[\s^2^(Fo^2^)+(0.0523P)^2^+15.3187P] where P=(Fo^2^+2Fc^2^)/3'
_refine_ls_hydrogen_treatment    mixed
_refine_ls_extinction_method     none
_refine_ls_number_reflns         13465
_refine_ls_number_parameters     880
_refine_ls_number_restraints     6
_refine_ls_number_constraints    0
_refine_ls_R_factor_all          0.0454
_refine_ls_R_factor_gt           0.0434
_refine_ls_wR_factor_ref         0.1108
_refine_ls_wR_factor_gt          0.1097
_refine_ls_goodness_of_fit_ref   1.074
_refine_ls_restrained_S_all      1.074
_refine_ls_shift/su_max          0
_refine_ls_shift/su_mean         0
_refine_ls_abs_structure_details 
;
 Flack x determined using 5898 quotients [(I+)-(I-)]/[(I+)+(I-)]
 (Parsons, Flack and Wagner, Acta Cryst. B69 (2013) 249-259).
;
_refine_ls_abs_structure_Flack   0.066(5)
_refine_diff_density_max         0.709
_refine_diff_density_min         -0.369
_refine_diff_density_rms         0.068

#----------------------------------------------------------------------------#
#                   CONSTRAINTS AND RESTRAINTS                               #
#----------------------------------------------------------------------------#


#----------------------------------------------------------------------------#
#                   ATOMIC TYPES, COORDINATES AND THERMAL PARAMETERS         #
#----------------------------------------------------------------------------#

loop_
_atom_type_symbol
_atom_type_description
_atom_type_scat_dispersion_real
_atom_type_scat_dispersion_imag
_atom_type_scat_source
C C 0.0033 0.0016 'International Tables Vol C Tables 4.2.6.8 and 6.1.1.4'
H H 0 0 'International Tables Vol C Tables 4.2.6.8 and 6.1.1.4'
Cl Cl 0.1484 0.1585 'International Tables Vol C Tables 4.2.6.8 and 6.1.1.4'
Mn Mn 0.3368 0.7283 'International Tables Vol C Tables 4.2.6.8 and 6.1.1.4'
O O 0.0106 0.006 'International Tables Vol C Tables 4.2.6.8 and 6.1.1.4'
P P 0.1023 0.0942 'International Tables Vol C Tables 4.2.6.8 and 6.1.1.4'

loop_
_atom_site_label
_atom_site_type_symbol
_atom_site_fract_x
_atom_site_fract_y
_atom_site_fract_z
_atom_site_U_iso_or_equiv
_atom_site_adp_type
_atom_site_occupancy
_atom_site_site_symmetry_order
_atom_site_calc_flag
_atom_site_refinement_flags_posn
_atom_site_refinement_flags_adp
_atom_site_refinement_flags_occupancy
_atom_site_disorder_assembly
_atom_site_disorder_group
Mn1 Mn 0.54446(6) 0.35854(3) 0.47245(3) 0.02165(17) Uani 1 1 d . . . . .
Mn2 Mn 0.26280(8) 0.61713(4) 0.26313(4) 0.0389(2) Uani 1 1 d . . . . .
Cl1 Cl 0.33052(19) 0.69139(7) 0.22986(7) 0.0530(4) Uani 1 1 d . . . . .
P3 P 0.47903(12) 0.28689(5) 0.35572(6) 0.0249(3) Uani 1 1 d . . . . .
P1 P 0.35208(12) 0.30848(5) 0.55066(6) 0.0261(3) Uani 1 1 d . . . . .
P6 P 0.35890(12) 0.45781(5) 0.42707(6) 0.0283(3) Uani 1 1 d . . . . .
P2 P 0.59305(12) 0.33824(6) 0.60756(6) 0.0281(3) Uani 1 1 d . . . . .
Cl3 Cl 0.43271(18) 0.58562(8) 0.32047(9) 0.0613(5) Uani 1 1 d . . . . .
P5 P 0.62199(12) 0.47730(5) 0.45758(6) 0.0250(3) Uani 1 1 d . . . . .
Cl4 Cl 0.11844(17) 0.63187(7) 0.31797(8) 0.0541(5) Uani 1 1 d . . . . .
P4 P 0.72498(12) 0.28026(5) 0.41808(6) 0.0257(3) Uani 1 1 d . . . . .
Cl2 Cl 0.1861(2) 0.56601(8) 0.18998(8) 0.0628(5) Uani 1 1 d D . . . .
O3 O 0.4792(3) 0.33244(14) 0.38935(15) 0.0283(8) Uani 1 1 d . . . . .
O2 O 0.6258(4) 0.35771(16) 0.55675(15) 0.0321(9) Uani 1 1 d . . . . .
O1 O 0.4104(4) 0.31159(14) 0.50185(15) 0.0296(8) Uani 1 1 d . . . . .
O5 O 0.6531(3) 0.42329(14) 0.46272(15) 0.0278(8) Uani 1 1 d . . . . .
O4 O 0.6952(3) 0.31266(14) 0.46195(15) 0.0303(9) Uani 1 1 d . . . . .
O6 O 0.3948(3) 0.41214(14) 0.45889(16) 0.0299(9) Uani 1 1 d . . . . .
C28 C 0.5534(6) 0.2123(2) 0.4293(3) 0.0408(15) Uani 1 1 d . . . . .
H28A H 0.485448 0.193311 0.412927 0.061 Uiso 1 1 calc R U . . .
H28B H 0.616539 0.19045 0.444856 0.061 Uiso 1 1 calc R U . . .
H28C H 0.531564 0.232916 0.456795 0.061 Uiso 1 1 calc R U . . .
C10 C 0.3039(8) 0.2298(3) 0.6163(3) 0.0531(19) Uani 1 1 d . . . . .
H10 H 0.286117 0.253169 0.640584 0.064 Uiso 1 1 calc R U . . .
C46 C 0.8165(7) 0.2905(3) 0.3239(3) 0.0478(17) Uani 1 1 d . . . . .
H46 H 0.824959 0.25636 0.324232 0.057 Uiso 1 1 calc R U . . .
C21 C 0.6314(6) 0.2742(2) 0.6183(3) 0.0374(14) Uani 1 1 d . . . . .
C27 C 0.5962(5) 0.2445(2) 0.3866(2) 0.0275(11) Uani 1 1 d . . . . .
H27 H 0.619265 0.223294 0.358839 0.033 Uiso 1 1 calc R U . . .
C9 C 0.3409(5) 0.2448(2) 0.5700(2) 0.0307(12) Uani 1 1 d . . . . .
C4 C 0.1514(6) 0.3467(2) 0.4876(3) 0.0401(15) Uani 1 1 d . . . . .
H4 H 0.192797 0.341719 0.459468 0.048 Uiso 1 1 calc R U . . .
C54 C 0.5149(6) 0.4639(3) 0.3543(3) 0.0391(14) Uani 1 1 d . . . . .
H54A H 0.446713 0.468196 0.326359 0.059 Uiso 1 1 calc R U . . .
H54B H 0.582857 0.479925 0.344225 0.059 Uiso 1 1 calc R U . . .
H54C H 0.531254 0.429431 0.359717 0.059 Uiso 1 1 calc R U . . .
C55 C 0.6057(5) 0.5034(2) 0.5211(2) 0.0342(13) Uani 1 1 d . . . . .
C42 C 0.7654(6) 0.3646(2) 0.3651(3) 0.0408(15) Uani 1 1 d . . . . .
H42 H 0.738855 0.380518 0.393267 0.049 Uiso 1 1 calc R U . . .
C68 C 0.2714(6) 0.5506(3) 0.4496(4) 0.056(2) Uani 1 1 d . . . . .
H68 H 0.301416 0.562769 0.420324 0.067 Uiso 1 1 calc R U . . .
C29 C 0.4986(5) 0.3000(2) 0.2883(2) 0.0353(13) Uani 1 1 d . . . . .
C53 C 0.4889(5) 0.4868(2) 0.4066(2) 0.0273(12) Uani 1 1 d . . . . .
H53 H 0.474327 0.522229 0.401419 0.033 Uiso 1 1 calc R U . . .
C2 C 0.4018(6) 0.4000(2) 0.5985(3) 0.0402(14) Uani 1 1 d . . . . .
H2A H 0.317841 0.404574 0.597882 0.06 Uiso 1 1 calc R U . . .
H2B H 0.446237 0.418742 0.627536 0.06 Uiso 1 1 calc R U . . .
H2C H 0.421655 0.411047 0.565179 0.06 Uiso 1 1 calc R U . . .
C56 C 0.6586(8) 0.4800(3) 0.5668(3) 0.0520(18) Uani 1 1 d . . . . .
H56 H 0.699218 0.450576 0.564477 0.062 Uiso 1 1 calc R U . . .
C1 C 0.4331(5) 0.3450(2) 0.6066(2) 0.0266(11) Uani 1 1 d . . . . .
H1 H 0.413138 0.333437 0.640602 0.032 Uiso 1 1 calc R U . . .
C11 C 0.2930(8) 0.1803(3) 0.6269(3) 0.063(2) Uani 1 1 d . . . . .
H11 H 0.266844 0.170488 0.658024 0.076 Uiso 1 1 calc R U . . .
C35 C 0.3378(5) 0.2554(2) 0.3494(2) 0.0292(12) Uani 1 1 d . . . . .
C74 C 0.2317(6) 0.3962(3) 0.3525(3) 0.0505(17) Uani 1 1 d . . . . .
H74 H 0.266081 0.371188 0.375151 0.061 Uiso 1 1 calc R U . . .
C45 C 0.8450(8) 0.3181(3) 0.2815(3) 0.061(2) Uani 1 1 d . . . . .
H45 H 0.871354 0.30238 0.253156 0.073 Uiso 1 1 calc R U . . .
C30 C 0.5377(7) 0.2647(3) 0.2554(3) 0.0509(18) Uani 1 1 d . . . . .
H30 H 0.562275 0.233872 0.26903 0.061 Uiso 1 1 calc R U . . .
C47 C 0.8396(5) 0.2363(2) 0.4454(2) 0.0307(12) Uani 1 1 d . . . . .
C73 C 0.2551(5) 0.4448(2) 0.3661(3) 0.0374(14) Uani 1 1 d . . . . .
C72 C 0.2379(7) 0.4838(3) 0.5070(3) 0.0524(19) Uani 1 1 d . . . . .
H72 H 0.244565 0.450477 0.51568 0.063 Uiso 1 1 calc R U . . .
C34 C 0.4682(6) 0.3467(3) 0.2679(3) 0.0439(16) Uani 1 1 d . . . . .
H34 H 0.445466 0.371009 0.289894 0.053 Uiso 1 1 calc R U . . .
C38 C 0.1147(7) 0.2124(3) 0.3416(3) 0.061(2) Uani 1 1 d . . . . .
H38 H 0.039332 0.198264 0.338594 0.073 Uiso 1 1 calc R U . . .
C67 C 0.2859(5) 0.5016(2) 0.4635(3) 0.0376(14) Uani 1 1 d . . . . .
C14 C 0.3625(7) 0.2093(3) 0.5340(3) 0.0482(17) Uani 1 1 d . . . . .
H14 H 0.384265 0.218876 0.501775 0.058 Uiso 1 1 calc R U . . .
C41 C 0.7755(5) 0.3143(2) 0.3653(2) 0.0318(13) Uani 1 1 d . . . . .
C3 C 0.2022(5) 0.3343(2) 0.5389(2) 0.0337(13) Uani 1 1 d . . . . .
C65 C 0.9354(7) 0.5147(4) 0.4145(4) 0.077(3) Uani 1 1 d . . . . .
H65 H 1.008231 0.499441 0.413682 0.092 Uiso 1 1 calc R U . . .
C66 C 0.8461(6) 0.4891(3) 0.4322(3) 0.0524(19) Uani 1 1 d . . . . .
H66 H 0.858175 0.456502 0.443146 0.063 Uiso 1 1 calc R U . . .
C15 C 0.6704(5) 0.3715(3) 0.6651(2) 0.0371(14) Uani 1 1 d . . . . .
C44 C 0.8345(8) 0.3675(3) 0.2815(3) 0.059(2) Uani 1 1 d . . . . .
H44 H 0.854319 0.385561 0.253083 0.071 Uiso 1 1 calc R U . . .
C61 C 0.7379(5) 0.5118(2) 0.4339(2) 0.0300(12) Uani 1 1 d . . . . .
C23 C 0.7130(9) 0.2003(3) 0.5882(4) 0.069(2) Uani 1 1 d . . . . .
H23 H 0.746873 0.18335 0.562684 0.083 Uiso 1 1 calc R U . . .
C6 C -0.0234(7) 0.3741(3) 0.5189(4) 0.063(2) Uani 1 1 d . . . . .
H6 H -0.100362 0.386937 0.512128 0.075 Uiso 1 1 calc R U . . .
C70 C 0.1681(9) 0.5645(3) 0.5222(5) 0.081(3) Uani 1 1 d . . . . .
H70 H 0.128982 0.585974 0.541961 0.098 Uiso 1 1 calc R U . . .
C48 C 0.8625(6) 0.1941(2) 0.4181(3) 0.0394(14) Uani 1 1 d . . . . .
H48 H 0.81511 0.185871 0.385442 0.047 Uiso 1 1 calc R U . . .
C43 C 0.7946(8) 0.3918(3) 0.3230(4) 0.058(2) Uani 1 1 d . . . . .
H43 H 0.787474 0.425947 0.322675 0.07 Uiso 1 1 calc R U . . .
C49 C 0.9568(6) 0.1646(3) 0.4403(3) 0.0504(18) Uani 1 1 d . . . . .
H49 H 0.974057 0.136547 0.42197 0.061 Uiso 1 1 calc R U . . .
C52 C 0.9096(6) 0.2484(2) 0.4944(3) 0.0407(15) Uani 1 1 d . . . . .
H52 H 0.893621 0.276688 0.512612 0.049 Uiso 1 1 calc R U . . .
C64 C 0.9175(8) 0.5629(4) 0.3979(4) 0.067(2) Uani 1 1 d . . . . .
H64 H 0.978848 0.580085 0.386239 0.08 Uiso 1 1 calc R U . . .
C22 C 0.6837(7) 0.2499(3) 0.5810(3) 0.0512(18) Uani 1 1 d . . . . .
H22 H 0.699593 0.266551 0.550958 0.061 Uiso 1 1 calc R U . . .
C16 C 0.6188(7) 0.3914(3) 0.7058(3) 0.0502(18) Uani 1 1 d . . . . .
H16 H 0.537342 0.387815 0.705486 0.06 Uiso 1 1 calc R U . . .
C37 C 0.1564(7) 0.2424(4) 0.3837(3) 0.063(2) Uani 1 1 d . . . . .
H37 H 0.110172 0.24825 0.40995 0.076 Uiso 1 1 calc R U . . .
C26 C 0.6091(9) 0.2507(4) 0.6637(4) 0.070(2) Uani 1 1 d . . . . .
H26 H 0.575883 0.267547 0.689517 0.084 Uiso 1 1 calc R U . . .
C69 C 0.2117(9) 0.5820(3) 0.4796(5) 0.082(3) Uani 1 1 d . . . . .
H69 H 0.201793 0.615093 0.470262 0.098 Uiso 1 1 calc R U . . .
C13 C 0.3525(8) 0.1597(3) 0.5448(4) 0.062(2) Uani 1 1 d . . . . .
H13 H 0.367493 0.136175 0.520185 0.075 Uiso 1 1 calc R U . . .
C36 C 0.2678(6) 0.2644(3) 0.3877(3) 0.0462(17) Uani 1 1 d . . . . .
H36 H 0.295379 0.285392 0.4163 0.055 Uiso 1 1 calc R U . . .
C40 C 0.2951(8) 0.2250(4) 0.3072(3) 0.068(3) Uani 1 1 d . . . . .
H40 H 0.339995 0.218975 0.280591 0.081 Uiso 1 1 calc R U . . .
C8 C 0.1410(6) 0.3422(3) 0.5804(3) 0.056(2) Uani 1 1 d . . . . .
H8 H 0.175458 0.333878 0.615341 0.067 Uiso 1 1 calc R U . . .
C7 C 0.0286(8) 0.3624(4) 0.5698(4) 0.069(3) Uani 1 1 d . . . . .
H7 H -0.0123 0.368237 0.597915 0.083 Uiso 1 1 calc R U . . .
C60 C 0.5467(7) 0.5476(3) 0.5257(3) 0.0511(18) Uani 1 1 d . . . . .
H60 H 0.51221 0.564689 0.495028 0.061 Uiso 1 1 calc R U . . .
C50 C 1.0258(6) 0.1757(3) 0.4889(4) 0.060(2) Uani 1 1 d . . . . .
H50 H 1.087783 0.154791 0.503553 0.072 Uiso 1 1 calc R U . . .
C57 C 0.6524(11) 0.4997(3) 0.6167(3) 0.076(3) Uani 1 1 d . . . . .
H57 H 0.688648 0.483416 0.647701 0.091 Uiso 1 1 calc R U . . .
C20 C 0.7911(7) 0.3772(4) 0.6665(3) 0.070(3) Uani 1 1 d . . . . .
H20 H 0.826918 0.363704 0.639561 0.084 Uiso 1 1 calc R U . . .
C31 C 0.5399(8) 0.2759(4) 0.2022(3) 0.068(2) Uani 1 1 d . . . . .
H31 H 0.563221 0.252001 0.179831 0.081 Uiso 1 1 calc R U . . .
C5 C 0.0370(7) 0.3669(3) 0.4778(4) 0.056(2) Uani 1 1 d . . . . .
H5 H 0.001845 0.375509 0.443066 0.068 Uiso 1 1 calc R U . . .
C58 C 0.5930(11) 0.5431(4) 0.6205(4) 0.076(3) Uani 1 1 d . . . . .
H58 H 0.58974 0.556623 0.653993 0.091 Uiso 1 1 calc R U . . .
C32 C 0.5084(8) 0.3212(4) 0.1824(3) 0.074(3) Uani 1 1 d . . . . .
H32 H 0.511524 0.328328 0.146794 0.089 Uiso 1 1 calc R U . . .
C17 C 0.6890(9) 0.4166(4) 0.7469(3) 0.075(3) Uani 1 1 d . . . . .
H17 H 0.654538 0.429586 0.774541 0.09 Uiso 1 1 calc R U . . .
C62 C 0.7211(6) 0.5602(3) 0.4163(3) 0.0503(18) Uani 1 1 d . . . . .
H62 H 0.648323 0.575704 0.416557 0.06 Uiso 1 1 calc R U . . .
C24 C 0.6913(9) 0.1766(4) 0.6334(5) 0.084(3) Uani 1 1 d . . . . .
H24 H 0.7135 0.143766 0.639074 0.101 Uiso 1 1 calc R U . . .
C33 C 0.4717(8) 0.3568(3) 0.2145(3) 0.061(2) Uani 1 1 d . . . . .
H33 H 0.449354 0.387757 0.200459 0.074 Uiso 1 1 calc R U . . .
C71 C 0.1804(9) 0.5153(4) 0.5373(4) 0.076(3) Uani 1 1 d . . . . .
H71 H 0.150771 0.503748 0.566966 0.091 Uiso 1 1 calc R U . . .
C12 C 0.3204(8) 0.1457(3) 0.5919(4) 0.062(2) Uani 1 1 d . . . . .
H12 H 0.317178 0.112392 0.600314 0.074 Uiso 1 1 calc R U . . .
C51 C 1.0036(6) 0.2177(3) 0.5160(3) 0.056(2) Uani 1 1 d . . . . .
H51 H 1.051453 0.225436 0.548669 0.067 Uiso 1 1 calc R U . . .
C75 C 0.1566(9) 0.3849(4) 0.3048(4) 0.078(3) Uani 1 1 d . . . . .
H75 H 0.13931 0.352129 0.296042 0.093 Uiso 1 1 calc R U . . .
C76 C 0.1080(8) 0.4207(5) 0.2708(4) 0.084(3) Uani 1 1 d . . . . .
H76 H 0.060027 0.412513 0.238269 0.101 Uiso 1 1 calc R U . . .
C78 C 0.2018(7) 0.4814(4) 0.3328(4) 0.071(3) Uani 1 1 d . . . . .
H78 H 0.213639 0.514266 0.342602 0.086 Uiso 1 1 calc R U . . .
C19 C 0.8596(8) 0.4033(5) 0.7082(4) 0.096(4) Uani 1 1 d . . . . .
H19 H 0.941066 0.407281 0.709063 0.116 Uiso 1 1 calc R U . . .
C63 C 0.8122(8) 0.5854(3) 0.3984(4) 0.065(2) Uani 1 1 d . . . . .
H63 H 0.800767 0.617816 0.386797 0.079 Uiso 1 1 calc R U . . .
C18 C 0.8077(9) 0.4230(4) 0.7478(3) 0.082(3) Uani 1 1 d . . . . .
H18 H 0.853432 0.440783 0.775454 0.098 Uiso 1 1 calc R U . . .
C59 C 0.5395(9) 0.5659(3) 0.5757(4) 0.072(3) Uani 1 1 d . . . . .
H59 H 0.496631 0.594686 0.578484 0.086 Uiso 1 1 calc R U . . .
C39 C 0.1818(9) 0.2031(4) 0.3048(4) 0.078(3) Uani 1 1 d . . . . .
H39 H 0.153414 0.181713 0.276807 0.094 Uiso 1 1 calc R U . . .
C77 C 0.1297(8) 0.4688(5) 0.2843(4) 0.092(4) Uani 1 1 d . . . . .
H77 H 0.096136 0.493546 0.261009 0.111 Uiso 1 1 calc R U . . .
C25 C 0.6378(11) 0.2006(4) 0.6700(4) 0.088(3) Uani 1 1 d . . . . .
H25 H 0.62005 0.183517 0.699426 0.106 Uiso 1 1 calc R U . . .
O1S O 0.399(3) 0.4857(11) 0.2087(11) 0.43(2) Uani 1 1 d D . . . .
H1S H 0.328(16) 0.482(7) 0.182(12) 0.519 Uiso 1 1 d D U . . .
H2S H 0.40(2) 0.521(4) 0.216(16) 0.519 Uiso 1 1 d D U . . .

loop_
_atom_site_aniso_label
_atom_site_aniso_U_11
_atom_site_aniso_U_22
_atom_site_aniso_U_33
_atom_site_aniso_U_23
_atom_site_aniso_U_13
_atom_site_aniso_U_12
Mn1 0.0224(4) 0.0220(4) 0.0215(4) 0.0005(3) 0.0067(3) 0.0003(3)
Mn2 0.0423(5) 0.0420(5) 0.0348(5) 0.0044(4) 0.0134(4) 0.0021(4)
Cl1 0.0762(12) 0.0446(9) 0.0424(9) 0.0071(8) 0.0222(9) 0.0010(9)
P3 0.0242(7) 0.0286(7) 0.0222(7) -0.0022(6) 0.0050(5) 0.0018(6)
P1 0.0250(7) 0.0317(8) 0.0226(7) 0.0002(6) 0.0070(5) -0.0037(6)
P6 0.0228(7) 0.0257(7) 0.0371(8) 0.0037(6) 0.0071(6) 0.0023(6)
P2 0.0255(7) 0.0373(8) 0.0217(7) 0.0029(6) 0.0042(5) -0.0010(6)
Cl3 0.0528(11) 0.0590(12) 0.0709(13) 0.0263(10) 0.0076(9) 0.0105(9)
P5 0.0227(7) 0.0229(7) 0.0301(7) 0.0023(6) 0.0070(6) -0.0022(5)
Cl4 0.0505(10) 0.0600(11) 0.0589(11) -0.0124(9) 0.0287(8) -0.0088(9)
P4 0.0233(7) 0.0279(7) 0.0266(7) -0.0006(6) 0.0062(5) 0.0054(6)
Cl2 0.0826(14) 0.0616(12) 0.0469(10) -0.0083(9) 0.0184(10) -0.0096(10)
O3 0.0252(19) 0.032(2) 0.028(2) -0.0008(16) 0.0045(15) 0.0019(16)
O2 0.034(2) 0.040(2) 0.023(2) 0.0014(17) 0.0071(17) -0.0028(18)
O1 0.037(2) 0.030(2) 0.0233(19) -0.0005(16) 0.0104(16) -0.0073(17)
O5 0.0279(19) 0.027(2) 0.030(2) 0.0024(16) 0.0076(16) -0.0015(16)
O4 0.030(2) 0.034(2) 0.028(2) -0.0026(17) 0.0064(16) 0.0048(17)
O6 0.027(2) 0.028(2) 0.037(2) 0.0017(17) 0.0101(17) 0.0023(16)
C28 0.034(3) 0.039(3) 0.049(4) 0.011(3) 0.007(3) 0.002(3)
C10 0.075(5) 0.052(4) 0.036(4) -0.001(3) 0.019(4) -0.015(4)
C46 0.057(4) 0.045(4) 0.048(4) 0.004(3) 0.026(3) 0.009(3)
C21 0.035(3) 0.039(3) 0.037(3) 0.009(3) 0.002(3) -0.001(3)
C27 0.030(3) 0.026(3) 0.027(3) -0.003(2) 0.008(2) 0.002(2)
C9 0.026(3) 0.036(3) 0.030(3) 0.006(2) 0.004(2) -0.008(2)
C4 0.038(3) 0.039(3) 0.042(4) 0.003(3) 0.004(3) -0.001(3)
C54 0.033(3) 0.049(4) 0.036(3) 0.002(3) 0.009(3) -0.001(3)
C55 0.033(3) 0.040(3) 0.031(3) 0.000(3) 0.010(3) -0.012(3)
C42 0.040(3) 0.037(3) 0.048(4) -0.001(3) 0.015(3) -0.001(3)
C68 0.040(4) 0.030(3) 0.103(7) 0.006(4) 0.026(4) 0.008(3)
C29 0.031(3) 0.047(4) 0.029(3) 0.000(3) 0.007(2) 0.005(3)
C53 0.023(3) 0.026(3) 0.033(3) 0.005(2) 0.005(2) -0.003(2)
C2 0.037(3) 0.046(4) 0.037(3) -0.007(3) 0.006(3) -0.001(3)
C56 0.076(5) 0.046(4) 0.034(4) -0.003(3) 0.010(3) -0.003(4)
C1 0.026(3) 0.036(3) 0.020(3) -0.003(2) 0.009(2) -0.003(2)
C11 0.082(6) 0.064(5) 0.043(4) 0.015(4) 0.012(4) -0.024(5)
C35 0.029(3) 0.033(3) 0.025(3) 0.000(2) 0.002(2) 0.000(2)
C74 0.039(4) 0.057(5) 0.053(4) -0.005(3) 0.002(3) -0.001(3)
C45 0.073(5) 0.078(6) 0.041(4) 0.000(4) 0.035(4) -0.001(4)
C30 0.056(4) 0.062(5) 0.038(4) -0.003(3) 0.016(3) 0.021(4)
C47 0.021(3) 0.034(3) 0.038(3) 0.001(2) 0.007(2) 0.008(2)
C73 0.021(3) 0.044(4) 0.045(4) 0.009(3) 0.000(3) -0.008(3)
C72 0.048(4) 0.050(4) 0.064(5) 0.003(4) 0.024(4) 0.004(3)
C34 0.047(4) 0.048(4) 0.038(4) 0.006(3) 0.009(3) 0.003(3)
C38 0.043(4) 0.076(6) 0.063(5) -0.003(4) 0.006(4) -0.025(4)
C67 0.028(3) 0.030(3) 0.058(4) -0.003(3) 0.017(3) 0.001(2)
C14 0.054(4) 0.042(4) 0.056(4) -0.004(3) 0.029(4) -0.004(3)
C41 0.026(3) 0.039(3) 0.031(3) -0.002(3) 0.006(2) 0.001(2)
C3 0.028(3) 0.040(3) 0.035(3) -0.004(3) 0.008(2) -0.004(3)
C65 0.030(4) 0.099(8) 0.107(8) 0.011(6) 0.027(4) -0.003(4)
C66 0.037(4) 0.045(4) 0.078(5) 0.016(4) 0.017(4) 0.004(3)
C15 0.033(3) 0.054(4) 0.023(3) 0.003(3) 0.000(2) -0.006(3)
C44 0.062(5) 0.070(6) 0.051(5) 0.014(4) 0.026(4) -0.011(4)
C61 0.026(3) 0.031(3) 0.034(3) 0.004(2) 0.005(2) -0.003(2)
C23 0.077(6) 0.047(5) 0.084(6) 0.008(4) 0.013(5) 0.018(4)
C6 0.029(4) 0.052(5) 0.106(7) -0.007(5) 0.008(4) 0.004(3)
C70 0.075(6) 0.058(6) 0.125(9) -0.022(6) 0.053(6) 0.014(5)
C48 0.032(3) 0.039(3) 0.048(4) -0.001(3) 0.009(3) 0.001(3)
C43 0.061(5) 0.049(4) 0.070(5) 0.007(4) 0.025(4) 0.001(4)
C49 0.038(4) 0.035(4) 0.079(5) 0.001(3) 0.013(4) 0.013(3)
C52 0.041(3) 0.040(4) 0.038(3) 0.001(3) -0.002(3) 0.005(3)
C64 0.051(5) 0.084(6) 0.068(5) 0.020(5) 0.021(4) -0.026(5)
C22 0.049(4) 0.051(4) 0.054(4) 0.005(3) 0.010(3) 0.012(3)
C16 0.047(4) 0.074(5) 0.031(3) -0.009(3) 0.011(3) -0.020(4)
C37 0.045(4) 0.085(6) 0.065(5) -0.019(5) 0.024(4) -0.024(4)
C26 0.081(6) 0.076(6) 0.055(5) 0.027(4) 0.016(4) 0.015(5)
C69 0.070(6) 0.033(4) 0.148(10) -0.002(5) 0.036(6) 0.017(4)
C13 0.071(5) 0.039(4) 0.085(6) -0.007(4) 0.034(5) -0.003(4)
C36 0.041(4) 0.050(4) 0.050(4) -0.016(3) 0.016(3) -0.013(3)
C40 0.063(5) 0.096(7) 0.047(4) -0.034(4) 0.017(4) -0.032(5)
C8 0.038(4) 0.084(6) 0.046(4) -0.010(4) 0.012(3) 0.002(4)
C7 0.046(5) 0.087(7) 0.081(6) -0.025(5) 0.027(4) -0.004(4)
C60 0.055(4) 0.044(4) 0.054(4) -0.014(3) 0.008(3) 0.002(3)
C50 0.030(4) 0.039(4) 0.105(7) 0.020(4) -0.001(4) 0.008(3)
C57 0.135(9) 0.055(5) 0.037(4) -0.001(4) 0.016(5) -0.019(6)
C20 0.041(4) 0.117(8) 0.052(5) -0.016(5) 0.009(4) -0.018(5)
C31 0.073(6) 0.098(7) 0.036(4) -0.003(4) 0.020(4) 0.019(5)
C5 0.043(4) 0.047(4) 0.074(5) 0.010(4) -0.005(4) 0.000(3)
C58 0.123(9) 0.065(6) 0.049(5) -0.019(4) 0.041(5) -0.020(6)
C32 0.075(6) 0.121(9) 0.031(4) 0.019(5) 0.020(4) 0.011(6)
C17 0.085(7) 0.108(8) 0.031(4) -0.015(4) 0.008(4) -0.033(6)
C62 0.036(3) 0.043(4) 0.071(5) 0.016(4) 0.008(3) -0.006(3)
C24 0.075(6) 0.051(5) 0.118(9) 0.028(6) -0.003(6) 0.010(5)
C33 0.068(5) 0.066(5) 0.050(5) 0.022(4) 0.010(4) -0.004(4)
C71 0.080(6) 0.078(6) 0.081(6) -0.008(5) 0.044(5) 0.016(5)
C12 0.063(5) 0.040(4) 0.079(6) 0.012(4) 0.003(4) -0.006(4)
C51 0.037(4) 0.052(4) 0.069(5) 0.011(4) -0.013(3) -0.004(3)
C75 0.067(6) 0.099(8) 0.060(6) -0.014(5) -0.008(4) -0.013(5)
C76 0.047(5) 0.133(10) 0.065(6) 0.008(6) -0.011(4) -0.026(6)
C78 0.045(4) 0.078(6) 0.084(6) 0.032(5) -0.013(4) -0.012(4)
C19 0.049(5) 0.177(13) 0.062(6) -0.027(7) 0.006(4) -0.053(7)
C63 0.059(5) 0.057(5) 0.078(6) 0.030(4) 0.004(4) -0.023(4)
C18 0.083(7) 0.123(9) 0.036(4) -0.011(5) -0.003(4) -0.049(6)
C59 0.078(6) 0.054(5) 0.088(7) -0.032(5) 0.030(5) 0.000(4)
C39 0.088(7) 0.090(7) 0.055(5) -0.028(5) 0.007(5) -0.053(6)
C77 0.056(5) 0.132(10) 0.075(6) 0.062(7) -0.027(5) -0.038(6)
C25 0.117(9) 0.075(7) 0.074(7) 0.047(6) 0.019(6) 0.017(6)
O1S 0.59(5) 0.38(3) 0.42(4) 0.22(3) 0.36(4) 0.37(4)


#----------------------------------------------------------------------------#
#                   MOLECULAR GEOMETRY                                       #
#----------------------------------------------------------------------------#

_geom_special_details            
;
 All esds (except the esd in the dihedral angle between two l.s. planes)
 are estimated using the full covariance matrix.  The cell esds are taken
 into account individually in the estimation of esds in distances, angles
 and torsion angles; correlations between esds in cell parameters are only
 used when they are defined by crystal symmetry.  An approximate (isotropic)
 treatment of cell esds is used for estimating esds involving l.s. planes.
;
loop_
_geom_bond_atom_site_label_1
_geom_bond_atom_site_label_2
_geom_bond_distance
_geom_bond_site_symmetry_2
_geom_bond_publ_flag
Mn1 O2 2.171(4) . ?
Mn1 O4 2.174(4) . ?
Mn1 O5 2.187(4) . ?
Mn1 O1 2.215(4) . ?
Mn1 O3 2.219(4) . ?
Mn1 O6 2.219(4) . ?
Mn2 Cl2 2.355(2) . ?
Mn2 Cl3 2.363(2) . ?
Mn2 Cl4 2.3646(19) . ?
Mn2 Cl1 2.365(2) . ?
P3 O3 1.501(4) . ?
P3 C29 1.795(6) . ?
P3 C35 1.803(6) . ?
P3 C27 1.829(6) . ?
P1 O1 1.505(4) . ?
P1 C9 1.807(6) . ?
P1 C3 1.819(6) . ?
P1 C1 1.837(5) . ?
P6 O6 1.495(4) . ?
P6 C67 1.796(6) . ?
P6 C73 1.805(6) . ?
P6 C53 1.830(5) . ?
P2 O2 1.497(4) . ?
P2 C21 1.800(7) . ?
P2 C15 1.804(6) . ?
P2 C1 1.825(6) . ?
P5 O5 1.508(4) . ?
P5 C55 1.797(6) . ?
P5 C61 1.803(6) . ?
P5 C53 1.825(6) . ?
P4 O4 1.501(4) . ?
P4 C41 1.799(6) . ?
P4 C47 1.812(6) . ?
P4 C27 1.820(6) . ?
C28 C27 1.534(8) . ?
C10 C11 1.380(11) . ?
C10 C9 1.376(9) . ?
C46 C41 1.382(9) . ?
C46 C45 1.393(10) . ?
C21 C22 1.371(10) . ?
C21 C26 1.379(10) . ?
C9 C14 1.377(9) . ?
C4 C3 1.367(9) . ?
C4 C5 1.394(10) . ?
C54 C53 1.538(8) . ?
C55 C56 1.362(10) . ?
C55 C60 1.388(10) . ?
C42 C41 1.370(9) . ?
C42 C43 1.383(10) . ?
C68 C67 1.378(9) . ?
C68 C69 1.396(12) . ?
C29 C34 1.388(9) . ?
C29 C30 1.393(9) . ?
C2 C1 1.541(9) . ?
C56 C57 1.385(11) . ?
C11 C12 1.363(13) . ?
C35 C40 1.367(9) . ?
C35 C36 1.381(9) . ?
C74 C73 1.377(10) . ?
C74 C75 1.385(11) . ?
C45 C44 1.345(12) . ?
C30 C31 1.385(10) . ?
C47 C48 1.387(9) . ?
C47 C52 1.390(9) . ?
C73 C78 1.370(10) . ?
C72 C71 1.388(11) . ?
C72 C67 1.400(10) . ?
C34 C33 1.386(10) . ?
C38 C39 1.328(13) . ?
C38 C37 1.359(12) . ?
C14 C13 1.381(10) . ?
C3 C8 1.376(9) . ?
C65 C66 1.369(11) . ?
C65 C64 1.379(14) . ?
C66 C61 1.384(9) . ?
C15 C20 1.377(10) . ?
C15 C16 1.385(10) . ?
C44 C43 1.385(12) . ?
C61 C62 1.390(9) . ?
C23 C24 1.371(14) . ?
C23 C22 1.392(11) . ?
C6 C5 1.357(13) . ?
C6 C7 1.357(14) . ?
C70 C69 1.349(15) . ?
C70 C71 1.390(14) . ?
C48 C49 1.377(10) . ?
C49 C50 1.370(12) . ?
C52 C51 1.390(10) . ?
C64 C63 1.347(13) . ?
C16 C17 1.376(11) . ?
C37 C36 1.389(10) . ?
C26 C25 1.400(14) . ?
C13 C12 1.362(12) . ?
C40 C39 1.411(12) . ?
C8 C7 1.374(12) . ?
C60 C59 1.377(12) . ?
C50 C51 1.376(12) . ?
C57 C58 1.370(14) . ?
C20 C19 1.389(12) . ?
C31 C32 1.351(14) . ?
C58 C59 1.340(14) . ?
C32 C33 1.374(14) . ?
C17 C18 1.358(14) . ?
C62 C63 1.383(10) . ?
C24 C25 1.361(16) . ?
C75 C76 1.349(15) . ?
C76 C77 1.363(17) . ?
C78 C77 1.393(13) . ?
C19 C18 1.359(15) . ?

loop_
_geom_angle_atom_site_label_1
_geom_angle_atom_site_label_2
_geom_angle_atom_site_label_3
_geom_angle
_geom_angle_site_symmetry_1
_geom_angle_site_symmetry_3
_geom_angle_publ_flag
O2 Mn1 O4 84.60(15) . . ?
O2 Mn1 O5 88.16(15) . . ?
O4 Mn1 O5 88.43(15) . . ?
O2 Mn1 O1 82.12(15) . . ?
O4 Mn1 O1 108.47(15) . . ?
O5 Mn1 O1 159.47(15) . . ?
O2 Mn1 O3 160.30(16) . . ?
O4 Mn1 O3 80.80(14) . . ?
O5 Mn1 O3 104.50(14) . . ?
O1 Mn1 O3 90.02(14) . . ?
O2 Mn1 O6 109.93(16) . . ?
O4 Mn1 O6 163.12(14) . . ?
O5 Mn1 O6 83.65(14) . . ?
O1 Mn1 O6 82.75(15) . . ?
O3 Mn1 O6 86.78(14) . . ?
Cl2 Mn2 Cl3 114.77(9) . . ?
Cl2 Mn2 Cl4 111.24(8) . . ?
Cl3 Mn2 Cl4 106.16(8) . . ?
Cl2 Mn2 Cl1 108.71(8) . . ?
Cl3 Mn2 Cl1 104.15(8) . . ?
Cl4 Mn2 Cl1 111.64(8) . . ?
O3 P3 C29 112.8(3) . . ?
O3 P3 C35 110.7(2) . . ?
C29 P3 C35 105.6(3) . . ?
O3 P3 C27 110.3(2) . . ?
C29 P3 C27 109.1(3) . . ?
C35 P3 C27 108.1(3) . . ?
O1 P1 C9 109.8(3) . . ?
O1 P1 C3 112.4(3) . . ?
C9 P1 C3 107.7(3) . . ?
O1 P1 C1 111.6(2) . . ?
C9 P1 C1 110.9(3) . . ?
C3 P1 C1 104.3(3) . . ?
O6 P6 C67 112.3(3) . . ?
O6 P6 C73 112.0(3) . . ?
C67 P6 C73 106.0(3) . . ?
O6 P6 C53 110.6(2) . . ?
C67 P6 C53 109.3(3) . . ?
C73 P6 C53 106.3(3) . . ?
O2 P2 C21 112.3(3) . . ?
O2 P2 C15 110.9(3) . . ?
C21 P2 C15 106.8(3) . . ?
O2 P2 C1 110.6(2) . . ?
C21 P2 C1 108.3(3) . . ?
C15 P2 C1 107.7(3) . . ?
O5 P5 C55 111.4(3) . . ?
O5 P5 C61 111.0(2) . . ?
C55 P5 C61 106.9(3) . . ?
O5 P5 C53 110.6(2) . . ?
C55 P5 C53 111.9(3) . . ?
C61 P5 C53 104.8(3) . . ?
O4 P4 C41 113.1(3) . . ?
O4 P4 C47 110.1(3) . . ?
C41 P4 C47 108.5(3) . . ?
O4 P4 C27 111.5(2) . . ?
C41 P4 C27 106.7(3) . . ?
C47 P4 C27 106.6(3) . . ?
P3 O3 Mn1 140.1(2) . . ?
P2 O2 Mn1 136.1(2) . . ?
P1 O1 Mn1 137.6(2) . . ?
P5 O5 Mn1 131.5(2) . . ?
P4 O4 Mn1 135.4(2) . . ?
P6 O6 Mn1 139.1(2) . . ?
C11 C10 C9 120.3(7) . . ?
C41 C46 C45 119.2(7) . . ?
C22 C21 C26 121.2(7) . . ?
C22 C21 P2 118.9(5) . . ?
C26 C21 P2 119.8(6) . . ?
C28 C27 P4 109.1(4) . . ?
C28 C27 P3 111.2(4) . . ?
P4 C27 P3 108.7(3) . . ?
C14 C9 C10 118.3(6) . . ?
C14 C9 P1 117.4(5) . . ?
C10 C9 P1 124.1(5) . . ?
C3 C4 C5 119.3(7) . . ?
C56 C55 C60 118.6(6) . . ?
C56 C55 P5 118.5(5) . . ?
C60 C55 P5 122.8(5) . . ?
C41 C42 C43 120.3(7) . . ?
C67 C68 C69 119.9(8) . . ?
C34 C29 C30 119.3(6) . . ?
C34 C29 P3 118.0(5) . . ?
C30 C29 P3 122.6(5) . . ?
C54 C53 P5 106.8(4) . . ?
C54 C53 P6 111.0(4) . . ?
P5 C53 P6 110.5(3) . . ?
C55 C56 C57 120.6(8) . . ?
C2 C1 P2 107.8(4) . . ?
C2 C1 P1 110.4(4) . . ?
P2 C1 P1 108.6(3) . . ?
C12 C11 C10 120.4(7) . . ?
C40 C35 C36 119.1(6) . . ?
C40 C35 P3 122.8(5) . . ?
C36 C35 P3 118.0(5) . . ?
C73 C74 C75 119.5(8) . . ?
C44 C45 C46 120.3(7) . . ?
C31 C30 C29 119.6(8) . . ?
C48 C47 C52 120.8(6) . . ?
C48 C47 P4 122.6(5) . . ?
C52 C47 P4 116.5(5) . . ?
C78 C73 C74 119.6(7) . . ?
C78 C73 P6 122.4(6) . . ?
C74 C73 P6 118.0(5) . . ?
C71 C72 C67 120.6(8) . . ?
C33 C34 C29 119.7(7) . . ?
C39 C38 C37 119.9(7) . . ?
C68 C67 C72 119.2(6) . . ?
C68 C67 P6 123.6(6) . . ?
C72 C67 P6 117.1(5) . . ?
C9 C14 C13 121.2(7) . . ?
C42 C41 C46 120.1(6) . . ?
C42 C41 P4 118.5(5) . . ?
C46 C41 P4 121.3(5) . . ?
C4 C3 C8 120.1(6) . . ?
C4 C3 P1 118.5(5) . . ?
C8 C3 P1 121.4(5) . . ?
C66 C65 C64 120.2(8) . . ?
C65 C66 C61 120.1(7) . . ?
C20 C15 C16 119.2(7) . . ?
C20 C15 P2 114.9(6) . . ?
C16 C15 P2 125.9(5) . . ?
C45 C44 C43 121.0(7) . . ?
C66 C61 C62 118.9(6) . . ?
C66 C61 P5 119.1(5) . . ?
C62 C61 P5 122.0(5) . . ?
C24 C23 C22 119.2(9) . . ?
C5 C6 C7 119.9(7) . . ?
C69 C70 C71 121.6(8) . . ?
C49 C48 C47 118.5(6) . . ?
C44 C43 C42 119.1(7) . . ?
C50 C49 C48 121.3(7) . . ?
C47 C52 C51 119.3(7) . . ?
C63 C64 C65 120.7(7) . . ?
C21 C22 C23 119.9(8) . . ?
C17 C16 C15 119.4(7) . . ?
C38 C37 C36 120.1(7) . . ?
C21 C26 C25 118.0(9) . . ?
C70 C69 C68 120.2(8) . . ?
C12 C13 C14 119.4(8) . . ?
C35 C36 C37 120.3(7) . . ?
C35 C40 C39 118.8(7) . . ?
C3 C8 C7 119.5(8) . . ?
C6 C7 C8 120.8(8) . . ?
C59 C60 C55 119.8(8) . . ?
C49 C50 C51 120.3(6) . . ?
C58 C57 C56 120.1(9) . . ?
C15 C20 C19 120.0(8) . . ?
C32 C31 C30 120.6(8) . . ?
C6 C5 C4 120.3(8) . . ?
C59 C58 C57 119.6(8) . . ?
C31 C32 C33 120.6(7) . . ?
C18 C17 C16 121.3(9) . . ?
C63 C62 C61 120.3(7) . . ?
C25 C24 C23 120.8(9) . . ?
C32 C33 C34 120.0(8) . . ?
C72 C71 C70 118.3(9) . . ?
C13 C12 C11 120.1(8) . . ?
C50 C51 C52 119.8(7) . . ?
C76 C75 C74 121.2(10) . . ?
C75 C76 C77 119.5(9) . . ?
C73 C78 C77 119.5(10) . . ?
C18 C19 C20 120.2(8) . . ?
C64 C63 C62 119.9(8) . . ?
C19 C18 C17 119.9(8) . . ?
C58 C59 C60 121.3(9) . . ?
C38 C39 C40 121.6(8) . . ?
C76 C77 C78 120.6(9) . . ?
C24 C25 C26 120.8(9) . . ?

_shelx_res_file                  
;
TITL SC_AH091_dry_270K_0m_a.res in Cc
    shelx.res
    created by SHELXL-2019/3 at 00:35:27 on 23-Jul-2024
CELL  0.71073  11.3782  27.1370  25.3156   90.000  100.190   90.000
ZERR     4.00   0.0007   0.0015   0.0014    0.000    0.002    0.000
LATT  -7
SYMM    X, - Y, 1/2 + Z
SFAC  C    H    CL   MN   O    P
UNIT  312 292 16 8 26 24
MERG   2
OMIT     0  10   0
OMIT    10  16  -2
DFIX  0.958  H1S O1S
DFIX  0.958  H2S O1S
DFIX  1.5 H1S H2S
DFIX  2.83 0.005 H1S CL2
FMAP   2
PLAN   70
SIZE     0.090   0.240   0.450
ACTA
BOND
LIST   4
L.S.  500
TEMP     0.00
WGHT    0.052300   15.318701
FVAR       0.22634
MN1   4    0.544460    0.358539    0.472451    11.00000    0.02244    0.02203 =
         0.02149    0.00052    0.00668    0.00028
MN2   4    0.262796    0.617135    0.263130    11.00000    0.04235    0.04195 =
         0.03479    0.00441    0.01343    0.00209
CL1   3    0.330516    0.691391    0.229863    11.00000    0.07617    0.04464 =
         0.04236    0.00710    0.02217    0.00099
P3    6    0.479032    0.286891    0.355719    11.00000    0.02415    0.02859 =
         0.02221   -0.00215    0.00499    0.00183
P1    6    0.352084    0.308481    0.550663    11.00000    0.02498    0.03166 =
         0.02259    0.00018    0.00695   -0.00374
P6    6    0.358905    0.457809    0.427071    11.00000    0.02280    0.02568 =
         0.03706    0.00374    0.00713    0.00228
P2    6    0.593053    0.338243    0.607559    11.00000    0.02547    0.03727 =
         0.02172    0.00291    0.00423   -0.00098
CL3   3    0.432706    0.585624    0.320469    11.00000    0.05281    0.05904 =
         0.07092    0.02628    0.00762    0.01046
P5    6    0.621994    0.477299    0.457582    11.00000    0.02272    0.02293 =
         0.03006    0.00231    0.00696   -0.00221
CL4   3    0.118443    0.631874    0.317965    11.00000    0.05052    0.06000 =
         0.05887   -0.01244    0.02871   -0.00876
P4    6    0.724977    0.280257    0.418083    11.00000    0.02328    0.02790 =
         0.02659   -0.00056    0.00621    0.00539
CL2   3    0.186132    0.566006    0.189977    11.00000    0.08256    0.06157 =
         0.04693   -0.00828    0.01843   -0.00957
O3    5    0.479248    0.332441    0.389348    11.00000    0.02516    0.03164 =
         0.02794   -0.00084    0.00446    0.00189
O2    5    0.625793    0.357713    0.556745    11.00000    0.03423    0.04017 =
         0.02271    0.00135    0.00705   -0.00281
O1    5    0.410399    0.311586    0.501847    11.00000    0.03693    0.03038 =
         0.02332   -0.00051    0.01038   -0.00730
O5    5    0.653062    0.423289    0.462723    11.00000    0.02786    0.02687 =
         0.02960    0.00241    0.00760   -0.00150
O4    5    0.695224    0.312657    0.461952    11.00000    0.02965    0.03369 =
         0.02809   -0.00261    0.00644    0.00477
O6    5    0.394808    0.412139    0.458889    11.00000    0.02671    0.02813 =
         0.03664    0.00168    0.01015    0.00233
C28   1    0.553433    0.212279    0.429293    11.00000    0.03396    0.03906 =
         0.04946    0.01145    0.00739    0.00216
AFIX  33
H28A  2    0.485448    0.193311    0.412927    11.00000   -1.50000
H28B  2    0.616539    0.190450    0.444856    11.00000   -1.50000
H28C  2    0.531564    0.232916    0.456795    11.00000   -1.50000
AFIX   0
C10   1    0.303885    0.229815    0.616285    11.00000    0.07451    0.05206 =
         0.03631   -0.00086    0.01932   -0.01550
AFIX  43
H10   2    0.286117    0.253169    0.640584    11.00000   -1.20000
AFIX   0
C46   1    0.816498    0.290451    0.323875    11.00000    0.05694    0.04510 =
         0.04770    0.00358    0.02644    0.00910
AFIX  43
H46   2    0.824959    0.256360    0.324232    11.00000   -1.20000
AFIX   0
C21   1    0.631427    0.274214    0.618300    11.00000    0.03462    0.03881 =
         0.03737    0.00946    0.00223   -0.00082
C27   1    0.596172    0.244490    0.386634    11.00000    0.03044    0.02622 =
         0.02685   -0.00327    0.00798    0.00161
AFIX  13
H27   2    0.619265    0.223294    0.358839    11.00000   -1.20000
AFIX   0
C9    1    0.340876    0.244790    0.569960    11.00000    0.02581    0.03572 =
         0.03018    0.00554    0.00371   -0.00777
C4    1    0.151421    0.346692    0.487581    11.00000    0.03787    0.03916 =
         0.04221    0.00340    0.00443   -0.00066
AFIX  43
H4    2    0.192797    0.341719    0.459468    11.00000   -1.20000
AFIX   0
C54   1    0.514876    0.463945    0.354320    11.00000    0.03304    0.04903 =
         0.03616    0.00175    0.00860   -0.00090
AFIX  33
H54A  2    0.446713    0.468196    0.326359    11.00000   -1.50000
H54B  2    0.582857    0.479925    0.344225    11.00000   -1.50000
H54C  2    0.531254    0.429431    0.359717    11.00000   -1.50000
AFIX   0
C55   1    0.605746    0.503396    0.521142    11.00000    0.03291    0.03984 =
         0.03131   -0.00022    0.00985   -0.01155
C42   1    0.765439    0.364587    0.365056    11.00000    0.04000    0.03724 =
         0.04794   -0.00076    0.01535   -0.00139
AFIX  43
H42   2    0.738855    0.380518    0.393267    11.00000   -1.20000
AFIX   0
C68   1    0.271423    0.550628    0.449627    11.00000    0.03978    0.03028 =
         0.10304    0.00644    0.02590    0.00810
AFIX  43
H68   2    0.301416    0.562769    0.420324    11.00000   -1.20000
AFIX   0
C29   1    0.498586    0.299996    0.288301    11.00000    0.03104    0.04661 =
         0.02861    0.00044    0.00654    0.00533
C53   1    0.488931    0.486823    0.406632    11.00000    0.02272    0.02578 =
         0.03341    0.00477    0.00515   -0.00298
AFIX  13
H53   2    0.474327    0.522229    0.401419    11.00000   -1.20000
AFIX   0
C2    1    0.401757    0.400024    0.598538    11.00000    0.03721    0.04621 =
         0.03682   -0.00750    0.00570   -0.00132
AFIX  33
H2A   2    0.317841    0.404574    0.597882    11.00000   -1.50000
H2B   2    0.446237    0.418742    0.627536    11.00000   -1.50000
H2C   2    0.421655    0.411047    0.565179    11.00000   -1.50000
AFIX   0
C56   1    0.658608    0.480013    0.566828    11.00000    0.07551    0.04642 =
         0.03400   -0.00289    0.00981   -0.00281
AFIX  43
H56   2    0.699218    0.450576    0.564477    11.00000   -1.20000
AFIX   0
C1    1    0.433117    0.344984    0.606592    11.00000    0.02599    0.03598 =
         0.01968   -0.00256    0.00883   -0.00255
AFIX  13
H1    2    0.413138    0.333437    0.640602    11.00000   -1.20000
AFIX   0
C11   1    0.293019    0.180305    0.626868    11.00000    0.08243    0.06378 =
         0.04322    0.01510    0.01178   -0.02396
AFIX  43
H11   2    0.266844    0.170488    0.658024    11.00000   -1.20000
AFIX   0
C35   1    0.337785    0.255351    0.349437    11.00000    0.02889    0.03250 =
         0.02539    0.00005    0.00230    0.00003
C74   1    0.231697    0.396229    0.352475    11.00000    0.03931    0.05677 =
         0.05326   -0.00504    0.00225   -0.00056
AFIX  43
H74   2    0.266081    0.371188    0.375151    11.00000   -1.20000
AFIX   0
C45   1    0.844964    0.318126    0.281526    11.00000    0.07282    0.07768 =
         0.04146    0.00009    0.03492   -0.00092
AFIX  43
H45   2    0.871354    0.302380    0.253156    11.00000   -1.20000
AFIX   0
C30   1    0.537727    0.264736    0.255372    11.00000    0.05589    0.06190 =
         0.03763   -0.00288    0.01597    0.02124
AFIX  43
H30   2    0.562275    0.233872    0.269030    11.00000   -1.20000
AFIX   0
C47   1    0.839625    0.236290    0.445418    11.00000    0.02065    0.03440 =
         0.03766    0.00099    0.00720    0.00751
C73   1    0.255093    0.444841    0.366072    11.00000    0.02143    0.04415 =
         0.04460    0.00892    0.00028   -0.00793
C72   1    0.237872    0.483780    0.507000    11.00000    0.04834    0.05030 =
         0.06382    0.00320    0.02421    0.00412
AFIX  43
H72   2    0.244565    0.450477    0.515680    11.00000   -1.20000
AFIX   0
C34   1    0.468161    0.346664    0.267872    11.00000    0.04655    0.04761 =
         0.03810    0.00639    0.00943    0.00270
AFIX  43
H34   2    0.445466    0.371009    0.289894    11.00000   -1.20000
AFIX   0
C38   1    0.114732    0.212360    0.341641    11.00000    0.04258    0.07588 =
         0.06308   -0.00338    0.00597   -0.02537
AFIX  43
H38   2    0.039332    0.198264    0.338594    11.00000   -1.20000
AFIX   0
C67   1    0.285907    0.501632    0.463483    11.00000    0.02807    0.03011 =
         0.05774   -0.00277    0.01654    0.00100
C14   1    0.362505    0.209296    0.533978    11.00000    0.05394    0.04237 =
         0.05559   -0.00409    0.02949   -0.00388
AFIX  43
H14   2    0.384265    0.218876    0.501775    11.00000   -1.20000
AFIX   0
C41   1    0.775537    0.314263    0.365349    11.00000    0.02571    0.03942 =
         0.03083   -0.00200    0.00641    0.00118
C3    1    0.202177    0.334268    0.538874    11.00000    0.02789    0.03974 =
         0.03457   -0.00424    0.00825   -0.00408
C65   1    0.935356    0.514666    0.414518    11.00000    0.02983    0.09884 =
         0.10693    0.01089    0.02717   -0.00330
AFIX  43
H65   2    1.008231    0.499441    0.413682    11.00000   -1.20000
AFIX   0
C66   1    0.846067    0.489111    0.432235    11.00000    0.03728    0.04478 =
         0.07778    0.01593    0.01717    0.00371
AFIX  43
H66   2    0.858175    0.456502    0.443146    11.00000   -1.20000
AFIX   0
C15   1    0.670409    0.371456    0.665075    11.00000    0.03295    0.05387 =
         0.02275    0.00258   -0.00011   -0.00571
C44   1    0.834480    0.367489    0.281459    11.00000    0.06187    0.06997 =
         0.05116    0.01449    0.02554   -0.01111
AFIX  43
H44   2    0.854319    0.385561    0.253083    11.00000   -1.20000
AFIX   0
C61   1    0.737855    0.511769    0.433914    11.00000    0.02568    0.03083 =
         0.03357    0.00415    0.00535   -0.00266
C23   1    0.713005    0.200262    0.588212    11.00000    0.07699    0.04684 =
         0.08416    0.00814    0.01303    0.01830
AFIX  43
H23   2    0.746873    0.183350    0.562684    11.00000   -1.20000
AFIX   0
C6    1   -0.023410    0.374067    0.518889    11.00000    0.02917    0.05157 =
         0.10558   -0.00657    0.00770    0.00386
AFIX  43
H6    2   -0.100362    0.386937    0.512128    11.00000   -1.20000
AFIX   0
C70   1    0.168126    0.564547    0.522223    11.00000    0.07465    0.05791 =
         0.12482   -0.02216    0.05308    0.01414
AFIX  43
H70   2    0.128982    0.585974    0.541961    11.00000   -1.20000
AFIX   0
C48   1    0.862466    0.194079    0.418075    11.00000    0.03243    0.03876 =
         0.04755   -0.00082    0.00866    0.00079
AFIX  43
H48   2    0.815110    0.185871    0.385442    11.00000   -1.20000
AFIX   0
C43   1    0.794576    0.391803    0.323023    11.00000    0.06051    0.04868 =
         0.07041    0.00706    0.02513    0.00139
AFIX  43
H43   2    0.787474    0.425947    0.322675    11.00000   -1.20000
AFIX   0
C49   1    0.956801    0.164582    0.440300    11.00000    0.03840    0.03490 =
         0.07889    0.00076    0.01285    0.01267
AFIX  43
H49   2    0.974057    0.136547    0.421970    11.00000   -1.20000
AFIX   0
C52   1    0.909581    0.248365    0.494441    11.00000    0.04132    0.03958 =
         0.03775    0.00086   -0.00206    0.00461
AFIX  43
H52   2    0.893621    0.276688    0.512612    11.00000   -1.20000
AFIX   0
C64   1    0.917521    0.562897    0.397919    11.00000    0.05096    0.08408 =
         0.06839    0.02018    0.02105   -0.02551
AFIX  43
H64   2    0.978848    0.580085    0.386239    11.00000   -1.20000
AFIX   0
C22   1    0.683708    0.249900    0.581025    11.00000    0.04873    0.05141 =
         0.05391    0.00492    0.01000    0.01166
AFIX  43
H22   2    0.699593    0.266551    0.550958    11.00000   -1.20000
AFIX   0
C16   1    0.618762    0.391423    0.705849    11.00000    0.04700    0.07394 =
         0.03098   -0.00880    0.01074   -0.01955
AFIX  43
H16   2    0.537342    0.387815    0.705486    11.00000   -1.20000
AFIX   0
C37   1    0.156378    0.242416    0.383747    11.00000    0.04486    0.08502 =
         0.06485   -0.01927    0.02417   -0.02446
AFIX  43
H37   2    0.110172    0.248250    0.409950    11.00000   -1.20000
AFIX   0
C26   1    0.609058    0.250669    0.663750    11.00000    0.08068    0.07621 =
         0.05462    0.02745    0.01581    0.01502
AFIX  43
H26   2    0.575883    0.267547    0.689517    11.00000   -1.20000
AFIX   0
C69   1    0.211652    0.582023    0.479642    11.00000    0.07020    0.03310 =
         0.14776   -0.00246    0.03633    0.01704
AFIX  43
H69   2    0.201793    0.615093    0.470262    11.00000   -1.20000
AFIX   0
C13   1    0.352478    0.159734    0.544830    11.00000    0.07052    0.03944 =
         0.08484   -0.00736    0.03429   -0.00308
AFIX  43
H13   2    0.367493    0.136175    0.520185    11.00000   -1.20000
AFIX   0
C36   1    0.267784    0.264435    0.387726    11.00000    0.04140    0.05007 =
         0.04988   -0.01636    0.01552   -0.01300
AFIX  43
H36   2    0.295379    0.285392    0.416300    11.00000   -1.20000
AFIX   0
C40   1    0.295124    0.225044    0.307243    11.00000    0.06329    0.09553 =
         0.04665   -0.03424    0.01667   -0.03156
AFIX  43
H40   2    0.339995    0.218975    0.280591    11.00000   -1.20000
AFIX   0
C8    1    0.140983    0.342181    0.580385    11.00000    0.03793    0.08446 =
         0.04632   -0.01043    0.01242    0.00172
AFIX  43
H8    2    0.175458    0.333878    0.615341    11.00000   -1.20000
AFIX   0
C7    1    0.028634    0.362428    0.569819    11.00000    0.04552    0.08707 =
         0.08150   -0.02513    0.02705   -0.00421
AFIX  43
H7    2   -0.012300    0.368237    0.597915    11.00000   -1.20000
AFIX   0
C60   1    0.546733    0.547552    0.525681    11.00000    0.05466    0.04423 =
         0.05405   -0.01365    0.00845    0.00211
AFIX  43
H60   2    0.512210    0.564689    0.495028    11.00000   -1.20000
AFIX   0
C50   1    1.025772    0.175692    0.488871    11.00000    0.03005    0.03928 =
         0.10458    0.01969   -0.00145    0.00750
AFIX  43
H50   2    1.087783    0.154791    0.503553    11.00000   -1.20000
AFIX   0
C57   1    0.652418    0.499681    0.616737    11.00000    0.13515    0.05490 =
         0.03746   -0.00132    0.01641   -0.01911
AFIX  43
H57   2    0.688648    0.483416    0.647701    11.00000   -1.20000
AFIX   0
C20   1    0.791143    0.377246    0.666522    11.00000    0.04134    0.11729 =
         0.05174   -0.01558    0.00867   -0.01849
AFIX  43
H20   2    0.826918    0.363704    0.639561    11.00000   -1.20000
AFIX   0
C31   1    0.539872    0.275907    0.202186    11.00000    0.07335    0.09773 =
         0.03638   -0.00252    0.01999    0.01875
AFIX  43
H31   2    0.563221    0.252001    0.179831    11.00000   -1.20000
AFIX   0
C5    1    0.036973    0.366901    0.477842    11.00000    0.04311    0.04652 =
         0.07379    0.01020   -0.00550   -0.00040
AFIX  43
H5    2    0.001845    0.375509    0.443066    11.00000   -1.20000
AFIX   0
C58   1    0.592965    0.543081    0.620533    11.00000    0.12274    0.06528 =
         0.04900   -0.01851    0.04126   -0.02033
AFIX  43
H58   2    0.589740    0.556623    0.653993    11.00000   -1.20000
AFIX   0
C32   1    0.508381    0.321193    0.182449    11.00000    0.07507    0.12149 =
         0.03059    0.01942    0.02009    0.01136
AFIX  43
H32   2    0.511524    0.328328    0.146794    11.00000   -1.20000
AFIX   0
C17   1    0.689028    0.416638    0.746884    11.00000    0.08495    0.10750 =
         0.03126   -0.01458    0.00783   -0.03263
AFIX  43
H17   2    0.654538    0.429586    0.774541    11.00000   -1.20000
AFIX   0
C62   1    0.721098    0.560182    0.416316    11.00000    0.03619    0.04266 =
         0.07130    0.01628    0.00787   -0.00623
AFIX  43
H62   2    0.648323    0.575704    0.416557    11.00000   -1.20000
AFIX   0
C24   1    0.691344    0.176590    0.633374    11.00000    0.07548    0.05089 =
         0.11785    0.02821   -0.00261    0.01009
AFIX  43
H24   2    0.713500    0.143766    0.639074    11.00000   -1.20000
AFIX   0
C33   1    0.471750    0.356815    0.214541    11.00000    0.06835    0.06563 =
         0.04982    0.02235    0.00960   -0.00443
AFIX  43
H33   2    0.449354    0.387757    0.200459    11.00000   -1.20000
AFIX   0
C71   1    0.180376    0.515289    0.537305    11.00000    0.08024    0.07786 =
         0.08144   -0.00794    0.04398    0.01566
AFIX  43
H71   2    0.150771    0.503748    0.566966    11.00000   -1.20000
AFIX   0
C12   1    0.320404    0.145679    0.591946    11.00000    0.06278    0.03993 =
         0.07874    0.01194    0.00287   -0.00570
AFIX  43
H12   2    0.317178    0.112392    0.600314    11.00000   -1.20000
AFIX   0
C51   1    1.003642    0.217655    0.516012    11.00000    0.03734    0.05192 =
         0.06938    0.01139   -0.01295   -0.00365
AFIX  43
H51   2    1.051453    0.225436    0.548669    11.00000   -1.20000
AFIX   0
C75   1    0.156580    0.384939    0.304779    11.00000    0.06677    0.09896 =
         0.06042   -0.01401   -0.00798   -0.01302
AFIX  43
H75   2    0.139310    0.352129    0.296042    11.00000   -1.20000
AFIX   0
C76   1    0.108008    0.420678    0.270763    11.00000    0.04720    0.13254 =
         0.06462    0.00757   -0.01050   -0.02643
AFIX  43
H76   2    0.060027    0.412513    0.238269    11.00000   -1.20000
AFIX   0
C78   1    0.201788    0.481359    0.332842    11.00000    0.04451    0.07752 =
         0.08350    0.03241   -0.01297   -0.01203
AFIX  43
H78   2    0.213639    0.514266    0.342602    11.00000   -1.20000
AFIX   0
C19   1    0.859575    0.403304    0.708227    11.00000    0.04887    0.17699 =
         0.06175   -0.02703    0.00566   -0.05321
AFIX  43
H19   2    0.941066    0.407281    0.709063    11.00000   -1.20000
AFIX   0
C63   1    0.812211    0.585383    0.398441    11.00000    0.05890    0.05688 =
         0.07766    0.03039    0.00395   -0.02347
AFIX  43
H63   2    0.800767    0.617816    0.386797    11.00000   -1.20000
AFIX   0
C18   1    0.807714    0.422993    0.747801    11.00000    0.08258    0.12251 =
         0.03575   -0.01107   -0.00323   -0.04871
AFIX  43
H18   2    0.853432    0.440783    0.775454    11.00000   -1.20000
AFIX   0
C59   1    0.539482    0.565898    0.575728    11.00000    0.07805    0.05415 =
         0.08831   -0.03179    0.03004   -0.00012
AFIX  43
H59   2    0.496631    0.594686    0.578484    11.00000   -1.20000
AFIX   0
C39   1    0.181818    0.203135    0.304841    11.00000    0.08761    0.09016 =
         0.05514   -0.02801    0.00680   -0.05276
AFIX  43
H39   2    0.153414    0.181713    0.276807    11.00000   -1.20000
AFIX   0
C77   1    0.129729    0.468830    0.284339    11.00000    0.05603    0.13166 =
         0.07519    0.06186   -0.02702   -0.03805
AFIX  43
H77   2    0.096136    0.493546    0.261009    11.00000   -1.20000
AFIX   0
C25   1    0.637777    0.200588    0.669961    11.00000    0.11702    0.07473 =
         0.07372    0.04742    0.01867    0.01742
AFIX  43
H25   2    0.620050    0.183517    0.699426    11.00000   -1.20000
AFIX   0
MOLE  1
O1S   5    0.399488    0.485739    0.208746    11.00000    0.59096    0.38482 =
         0.41856    0.22178    0.35572    0.36890
H1S   2    0.327914    0.481562    0.181970    11.00000   -1.20000
H2S   2    0.397478    0.520566    0.215854    11.00000   -1.20000
HKLF    4


REM  SC_AH091_dry_270K_0m_a.res in Cc
REM wR2 = 0.1108, GooF = S = 1.074, Restrained GooF = 1.074 for all data
REM R1 = 0.0434 for 12913 Fo > 4sig(Fo) and 0.0454 for all 13465 data
REM 880 parameters refined using 6 restraints

END

WGHT      0.0516     15.2289

REM Highest difference peak  0.709,  deepest hole -0.369,  1-sigma level  0.068
Q1    1   0.5643  0.3583  0.5192  11.00000  0.05    0.71
Q2    1   0.5292  0.3585  0.4283  11.00000  0.05    0.56
Q3    1   0.6209  0.3397  0.6515  11.00000  0.05    0.49
Q4    1   0.4740  0.2889  0.3155  11.00000  0.05    0.46
Q5    1   0.2472  0.6209  0.2225  11.00000  0.05    0.43
Q6    1   0.2599  0.5792  0.2574  11.00000  0.05    0.42
Q7    1   0.6312  0.4817  0.5007  11.00000  0.05    0.38
Q8    1   0.7280  0.2833  0.4620  11.00000  0.05    0.38
Q9    1   0.6046  0.3038  0.6129  11.00000  0.05    0.36
Q10   1   0.5243  0.3252  0.4704  11.00000  0.05    0.36
Q11   1   0.2598  0.6919  0.2474  11.00000  0.05    0.35
Q12   1   0.2815  0.6224  0.3081  11.00000  0.05    0.35
Q13   1   0.4361  0.4893  0.2177  11.00000  0.05    0.34
Q14   1   0.4142  0.5872  0.2784  11.00000  0.05    0.34
Q15   1   0.5490  0.3927  0.4841  11.00000  0.05    0.34
Q16   1   0.4699  0.3498  0.3580  11.00000  0.05    0.34
Q17   1   0.3726  0.3112  0.5930  11.00000  0.05    0.33
Q18   1   0.6004  0.4794  0.4151  11.00000  0.05    0.33
Q19   1   0.1224  0.5988  0.3174  11.00000  0.05    0.33
Q20   1   0.3367  0.4565  0.3852  11.00000  0.05    0.32
Q21   1   0.4680  0.3303  0.3539  11.00000  0.05    0.32
Q22   1   0.5861  0.3386  0.5689  11.00000  0.05    0.31
Q23   1   0.3458  0.3020  0.5070  11.00000  0.05    0.31
Q24   1   0.4965  0.2918  0.3982  11.00000  0.05    0.30
Q25   1   0.6744  0.4973  0.4479  11.00000  0.05    0.29
Q26   1   0.5592  0.4870  0.4320  11.00000  0.05    0.29
Q27   1   0.1595  0.5655  0.1446  11.00000  0.05    0.28
Q28   1   0.7907  0.2600  0.4313  11.00000  0.05    0.28
Q29   1   0.3403  0.2728  0.5539  11.00000  0.05    0.28
Q30   1   0.4571  0.5843  0.3662  11.00000  0.05    0.28
Q31   1   0.6375  0.3636  0.5975  11.00000  0.05    0.27
Q32   1   0.3038  0.6857  0.1832  11.00000  0.05    0.27
Q33   1   0.6310  0.3964  0.5703  11.00000  0.05    0.26
Q34   1   0.3542  0.4187  0.4237  11.00000  0.05    0.25
Q35   1   0.4797  0.2494  0.3622  11.00000  0.05    0.25
Q36   1   0.7235  0.2887  0.3787  11.00000  0.05    0.25
Q37   1   0.3887  0.4540  0.4700  11.00000  0.05    0.25
Q38   1   0.2816  0.4531  0.3990  11.00000  0.05    0.24
Q39   1   0.1280  0.6271  0.3596  11.00000  0.05    0.24
Q40   1   0.3882  0.3392  0.5707  11.00000  0.05    0.24
Q41   1   0.6635  0.2798  0.6689  11.00000  0.05    0.23
Q42   1   0.3498  0.7032  0.2687  11.00000  0.05    0.23
Q43   1   0.5284  0.2910  0.4350  11.00000  0.05    0.23
Q44   1   1.0223  0.2074  0.4822  11.00000  0.05    0.22
Q45   1   0.5534  0.2889  0.4752  11.00000  0.05    0.22
Q46   1   0.8144  0.3880  0.7494  11.00000  0.05    0.22
Q47   1   0.2508  0.4874  0.5530  11.00000  0.05    0.22
Q48   1   0.6380  0.2681  0.6980  11.00000  0.05    0.22
Q49   1   0.1934  0.5222  0.1872  11.00000  0.05    0.22
Q50   1   0.3445  0.6509  0.2238  11.00000  0.05    0.22
Q51   1  -0.0621  0.1585  0.3293  11.00000  0.05    0.22
Q52   1   0.2243  0.5807  0.5383  11.00000  0.05    0.22
Q53   1   0.2620  0.5579  0.2026  11.00000  0.05    0.22
Q54   1   0.1855  0.6186  0.1822  11.00000  0.05    0.22
Q55   1   0.7546  0.2991  0.3372  11.00000  0.05    0.21
Q56   1   0.2737  0.3240  0.5409  11.00000  0.05    0.21
Q57   1   0.6198  0.3924  0.6672  11.00000  0.05    0.21
Q58   1   0.1909  0.3486  0.5652  11.00000  0.05    0.21
Q59   1   0.8147  0.3776  0.3674  11.00000  0.05    0.21
Q60   1   0.1763  0.1592  0.2931  11.00000  0.05    0.21
Q61   1   0.6360  0.4270  0.7153  11.00000  0.05    0.21
Q62   1   0.6136  0.4120  0.4217  11.00000  0.05    0.21
Q63   1   0.7389  0.4861  0.5619  11.00000  0.05    0.21
Q64   1   0.7052  0.1912  0.6658  11.00000  0.05    0.21
Q65   1   0.5653  0.4305  0.5125  11.00000  0.05    0.21
Q66   1   0.3199  0.2210  0.3411  11.00000  0.05    0.21
Q67   1   0.7357  0.2604  0.6629  11.00000  0.05    0.21
Q68   1   0.1735  0.4028  0.2813  11.00000  0.05    0.21
Q69   1   0.0789  0.3440  0.4700  11.00000  0.05    0.20
Q70   1   0.3428  0.2469  0.5181  11.00000  0.05    0.20
;
_shelx_res_checksum              93051
####################################################################### 
# 
# This file contains crystal structure data downloaded from the 
# Cambridge Structural Database (CSD) hosted by the Cambridge 
# Crystallographic Data Centre (CCDC).
# 
# Full information about CCDC data access policies and citation 
# guidelines are available at http://www.ccdc.cam.ac.uk/access/V1 
# 
# Audit and citation data items may have been added by the CCDC. 
# Please retain this information to preserve the provenance of 
# this file and to allow appropriate attribution of the data. 
# 
#######################################################################

data_compound_1_100K_deh
_database_code_depnum_ccdc_archive 'CCDC 2411622'
loop_
_audit_author_name
_audit_author_address
'Aleksander Hoffman'
;Jagiellonian University
Poland
;
_audit_update_record             
;
2024-12-19 deposited with the CCDC.	2025-04-15 downloaded from the CCDC.
;

_audit_creation_date             2024-07-25T17:42:17-00:00
_audit_creation_method           'WinGX routine CIF_UPDATE'
_audit_conform_dict_name         cif_core.dic
_audit_conform_dict_version      2.4.5
_audit_conform_dict_location     ftp://ftp.iucr.org/pub/cif_core.dic

#----------------------------------------------------------------------------#
#                   CHEMICAL INFORMATION                                     #
#----------------------------------------------------------------------------#

_chemical_formula_moiety         'C78 H72 Mn O6 P6, Cl4 Mn'
_chemical_formula_sum            'C78 H72 Cl4 Mn2 O6 P6'
_chemical_formula_weight         1542.85
_chemical_absolute_configuration ad

#----------------------------------------------------------------------------#
#                   UNIT CELL INFORMATION                                    #
#----------------------------------------------------------------------------#

_symmetry_cell_setting           monoclinic
_symmetry_space_group_name_H-M   'C c'
_symmetry_space_group_name_Hall  'C -2yc'
_symmetry_Int_Tables_number      9
loop_
_symmetry_equiv_pos_as_xyz
'x, y, z'
'x, -y, z+1/2'
'x+1/2, y+1/2, z'
'x+1/2, -y+1/2, z+1/2'

_cell_length_a                   11.2747(7)
_cell_length_b                   26.9136(19)
_cell_length_c                   25.1091(17)
_cell_angle_alpha                90
_cell_angle_beta                 100.442(2)
_cell_angle_gamma                90
_cell_volume                     7493.0(9)
_cell_formula_units_Z            4
_cell_measurement_temperature    100(2)
_cell_measurement_reflns_used    142283
_cell_measurement_theta_min      1.986
_cell_measurement_theta_max      25.026
_cell_measurement_wavelength     0.71073

#----------------------------------------------------------------------------#
#                   CRYSTAL INFORMATION                                      #
#----------------------------------------------------------------------------#

_exptl_crystal_description       plate
_exptl_crystal_colour            colorless
_exptl_crystal_size_max          0.43
_exptl_crystal_size_mid          0.09
_exptl_crystal_size_min          0.07
_exptl_crystal_density_diffrn    1.368
_exptl_crystal_density_method    'not measured'
_exptl_crystal_F_000             3184

#----------------------------------------------------------------------------#
#                   ABSORPTION CORRECTION                                    #
#----------------------------------------------------------------------------#

_exptl_absorpt_coefficient_mu    0.659
_exptl_absorpt_correction_type   multi-scan
_exptl_absorpt_correction_T_min  0.4973
_exptl_absorpt_correction_T_max  0.7454
_exptl_absorpt_process_details   'SADABS (Sheldrick, 1996)'

#----------------------------------------------------------------------------#
#                   DATA COLLECTION                                          #
#----------------------------------------------------------------------------#

_diffrn_ambient_temperature      100(2)
_diffrn_radiation_wavelength     0.71073
_diffrn_radiation_type           MoK\a
_diffrn_radiation_probe          x-ray
_diffrn_radiation_monochromator  Triumph
_diffrn_measurement_device_type  'D8Quest Eco Photon50'
_diffrn_measurement_method       \w
_diffrn_standards_number         0
_diffrn_standards_interval_time  0
_diffrn_standards_interval_count 0
_diffrn_standards_decay_%        0
_diffrn_reflns_av_R_equivalents  0.0995
_diffrn_reflns_av_unetI/netI     0.046
_diffrn_reflns_number            142283
_diffrn_reflns_limit_h_min       -13
_diffrn_reflns_limit_h_max       13
_diffrn_reflns_limit_k_min       -32
_diffrn_reflns_limit_k_max       32
_diffrn_reflns_limit_l_min       -29
_diffrn_reflns_limit_l_max       29
_diffrn_reflns_theta_min         1.986
_diffrn_reflns_theta_max         25.026
_diffrn_reflns_theta_full        25.026
_diffrn_measured_fraction_theta_full 1
_diffrn_measured_fraction_theta_max 1
_diffrn_reflns_Laue_measured_fraction_full 1
_diffrn_reflns_Laue_measured_fraction_max 1
_diffrn_reflns_point_group_measured_fraction_full 0.999
_diffrn_reflns_point_group_measured_fraction_max 0.999
_reflns_Friedel_fraction_full    0.999
_reflns_Friedel_fraction_max     0.999
_reflns_Friedel_coverage         0.997
_reflns_number_total             13263
_reflns_number_gt                12534
_reflns_threshold_expression     'I > 2\s(I)'

#----------------------------------------------------------------------------#
#                   COMPUTER PROGRAMS USED                                   #
#----------------------------------------------------------------------------#

_computing_structure_solution    'SHELXT 2018/2 (Sheldrick, 2018)'
_computing_structure_refinement  'SHELXL-2019/2 (Sheldrick, 2019)'
_computing_molecular_graphics    'Ortep for Windows (Farrugia, 2012)'
_computing_publication_material  'WinGX publication routines (Farrugia, 2012)'

#----------------------------------------------------------------------------#
#                   STRUCTURE SOLUTION                                       #
#----------------------------------------------------------------------------#

_atom_sites_solution_hydrogens   geom

#----------------------------------------------------------------------------#
#                   REFINEMENT INFORMATION                                   #
#----------------------------------------------------------------------------#

_shelx_SHELXL_version_number     2019/3
_refine_ls_structure_factor_coef Fsqd
_refine_ls_matrix_type           full
_refine_ls_weighting_scheme      calc
_refine_ls_weighting_details     
'w=1/[\s^2^(Fo^2^)+(0.0538P)^2^+5.5308P] where P=(Fo^2^+2Fc^2^)/3'
_refine_ls_hydrogen_treatment    constr
_refine_ls_extinction_method     none
_refine_ls_number_reflns         13263
_refine_ls_number_parameters     865
_refine_ls_number_restraints     2
_refine_ls_number_constraints    0
_refine_ls_R_factor_all          0.039
_refine_ls_R_factor_gt           0.0357
_refine_ls_wR_factor_ref         0.0907
_refine_ls_wR_factor_gt          0.0882
_refine_ls_goodness_of_fit_ref   1.019
_refine_ls_restrained_S_all      1.019
_refine_ls_shift/su_max          0.001
_refine_ls_shift/su_mean         0
_refine_ls_abs_structure_details 
;
 Flack x determined using 5887 quotients [(I+)-(I-)]/[(I+)+(I-)]
 (Parsons, Flack and Wagner, Acta Cryst. B69 (2013) 249-259).
;
_refine_ls_abs_structure_Flack   0.022(12)
_refine_diff_density_max         0.329
_refine_diff_density_min         -0.314
_refine_diff_density_rms         0.058

#----------------------------------------------------------------------------#
#                   CONSTRAINTS AND RESTRAINTS                               #
#----------------------------------------------------------------------------#


#----------------------------------------------------------------------------#
#                   ATOMIC TYPES, COORDINATES AND THERMAL PARAMETERS         #
#----------------------------------------------------------------------------#

loop_
_atom_type_symbol
_atom_type_description
_atom_type_scat_dispersion_real
_atom_type_scat_dispersion_imag
_atom_type_scat_source
C C 0.0033 0.0016 'International Tables Vol C Tables 4.2.6.8 and 6.1.1.4'
Cl Cl 0.1484 0.1585 'International Tables Vol C Tables 4.2.6.8 and 6.1.1.4'
Mn Mn 0.3368 0.7283 'International Tables Vol C Tables 4.2.6.8 and 6.1.1.4'
O O 0.0106 0.006 'International Tables Vol C Tables 4.2.6.8 and 6.1.1.4'
P P 0.1023 0.0942 'International Tables Vol C Tables 4.2.6.8 and 6.1.1.4'
H H 0 0 'International Tables Vol C Tables 4.2.6.8 and 6.1.1.4'

loop_
_atom_site_label
_atom_site_type_symbol
_atom_site_fract_x
_atom_site_fract_y
_atom_site_fract_z
_atom_site_U_iso_or_equiv
_atom_site_adp_type
_atom_site_occupancy
_atom_site_site_symmetry_order
_atom_site_calc_flag
_atom_site_refinement_flags_posn
_atom_site_refinement_flags_adp
_atom_site_refinement_flags_occupancy
_atom_site_disorder_assembly
_atom_site_disorder_group
Mn1 Mn 0.45581(5) 0.64071(2) 0.49178(3) 0.01373(15) Uani 1 1 d . . . . .
Mn2 Mn 0.73691(6) 0.38260(3) 0.70134(3) 0.02030(16) Uani 1 1 d . . . . .
P1 P 0.40851(10) 0.66091(4) 0.35624(4) 0.0168(2) Uani 1 1 d . . . . .
P4 P 0.52161(10) 0.71228(4) 0.60957(4) 0.0150(2) Uani 1 1 d . . . . .
Cl1 Cl 0.66669(11) 0.30745(4) 0.73393(5) 0.0252(3) Uani 1 1 d . . . . .
P6 P 0.37921(10) 0.52148(4) 0.50627(4) 0.0151(2) Uani 1 1 d . . . . .
P2 P 0.65083(10) 0.69099(4) 0.41394(4) 0.0157(2) Uani 1 1 d . . . . .
Cl4 Cl 0.88243(11) 0.36643(5) 0.64607(5) 0.0270(3) Uani 1 1 d . . . . .
Cl3 Cl 0.56634(11) 0.41310(5) 0.64144(5) 0.0290(3) Uani 1 1 d . . . . .
P3 P 0.27287(10) 0.71831(4) 0.54643(4) 0.0153(2) Uani 1 1 d . . . . .
P5 P 0.64484(10) 0.54237(4) 0.53796(5) 0.0173(2) Uani 1 1 d . . . . .
Cl2 Cl 0.81607(13) 0.43318(5) 0.77500(5) 0.0343(3) Uani 1 1 d . . . . .
O2 O 0.5897(3) 0.68876(11) 0.46246(12) 0.0160(6) Uani 1 1 d . . . . .
O4 O 0.5215(3) 0.66617(11) 0.57591(12) 0.0167(6) Uani 1 1 d . . . . .
O1 O 0.3739(3) 0.64051(12) 0.40680(12) 0.0173(7) Uani 1 1 d . . . . .
O6 O 0.3456(3) 0.57559(11) 0.50200(12) 0.0171(6) Uani 1 1 d . . . . .
O3 O 0.3025(3) 0.68578(11) 0.50228(12) 0.0168(6) Uani 1 1 d . . . . .
O5 O 0.6067(3) 0.58777(11) 0.50475(12) 0.0176(7) Uani 1 1 d . . . . .
C26 C 0.7044(4) 0.76917(19) 0.34747(19) 0.0233(10) Uani 1 1 d . . . . .
H26 H 0.723982 0.744644 0.323274 0.028 Uiso 1 1 calc R U . . .
C21 C 0.6641(4) 0.75504(17) 0.39433(18) 0.0188(9) Uani 1 1 d . . . . .
C41 C 0.5018(4) 0.69973(18) 0.67748(17) 0.0198(10) Uani 1 1 d . . . . .
C20 C 0.8534(4) 0.65339(17) 0.48001(19) 0.0202(10) Uani 1 1 d . . . . .
H20 H 0.811276 0.660052 0.508749 0.024 Uiso 1 1 calc R U . . .
C28 C 0.4458(4) 0.78605(18) 0.53379(19) 0.0214(10) Uani 1 1 d . . . . .
H28A H 0.516014 0.805854 0.550097 0.032 Uiso 1 1 calc R U . . .
H28B H 0.468098 0.764088 0.506068 0.032 Uiso 1 1 calc R U . . .
H28C H 0.380628 0.808237 0.517139 0.032 Uiso 1 1 calc R U . . .
C47 C 0.6638(4) 0.74431(17) 0.61594(18) 0.0179(9) Uani 1 1 d . . . . .
C36 C 0.0868(4) 0.75041(18) 0.46893(18) 0.0205(10) Uani 1 1 d . . . . .
H36 H 0.101729 0.720706 0.450793 0.025 Uiso 1 1 calc R U . . .
C15 C 0.8006(4) 0.66477(17) 0.42702(19) 0.0187(9) Uani 1 1 d . . . . .
C75 C 0.0676(5) 0.4810(2) 0.5533(2) 0.0343(13) Uani 1 1 d . . . . .
H75 H -0.006472 0.496537 0.556501 0.041 Uiso 1 1 calc R U . . .
C34 C 0.2379(4) 0.63299(18) 0.60136(19) 0.0209(10) Uani 1 1 d . . . . .
H34 H 0.266479 0.616369 0.572789 0.025 Uiso 1 1 calc R U . . .
C66 C 0.7703(4) 0.60629(19) 0.6124(2) 0.0228(10) Uani 1 1 d . . . . .
H66 H 0.736076 0.63142 0.587718 0.027 Uiso 1 1 calc R U . . .
C29 C 0.2240(4) 0.68398(17) 0.59977(17) 0.0178(9) Uani 1 1 d . . . . .
C73 C 0.2645(4) 0.48525(17) 0.52957(18) 0.0180(9) Uani 1 1 d . . . . .
C9 C 0.3714(4) 0.72560(18) 0.34683(19) 0.0214(10) Uani 1 1 d . . . . .
C27 C 0.4031(4) 0.75465(17) 0.57782(17) 0.0160(9) Uani 1 1 d . . . . .
H27 H 0.379662 0.777044 0.605954 0.019 Uiso 1 1 calc R U . . .
C50 C 0.8889(5) 0.7887(2) 0.6228(2) 0.0278(11) Uani 1 1 d . . . . .
H50 H 0.965808 0.803861 0.625352 0.033 Uiso 1 1 calc R U . . .
C61 C 0.7466(4) 0.55665(19) 0.59967(19) 0.0235(10) Uani 1 1 d . . . . .
C67 C 0.3958(4) 0.49620(17) 0.44158(18) 0.0187(9) Uani 1 1 d . . . . .
C35 C 0.1578(4) 0.76211(17) 0.51878(18) 0.0181(9) Uani 1 1 d . . . . .
C19 C 0.9677(5) 0.63225(18) 0.4910(2) 0.0264(11) Uani 1 1 d . . . . .
H19 H 1.004017 0.624708 0.527246 0.032 Uiso 1 1 calc R U . . .
C46 C 0.4619(4) 0.7357(2) 0.71042(19) 0.0252(11) Uani 1 1 d . . . . .
H46 H 0.435023 0.767115 0.695677 0.03 Uiso 1 1 calc R U . . .
C74 C 0.1560(4) 0.50804(19) 0.5349(2) 0.0259(11) Uani 1 1 d . . . . .
H74 H 0.143118 0.542123 0.525807 0.031 Uiso 1 1 calc R U . . .
C30 C 0.1802(4) 0.70829(18) 0.6413(2) 0.0231(10) Uani 1 1 d . . . . .
H30 H 0.169039 0.743286 0.640115 0.028 Uiso 1 1 calc R U . . .
C39 C 0.0439(4) 0.83733(18) 0.5216(2) 0.0239(10) Uani 1 1 d . . . . .
H39 H 0.028722 0.867088 0.539577 0.029 Uiso 1 1 calc R U . . .
C72 C 0.3340(5) 0.52011(19) 0.39562(19) 0.0244(10) Uani 1 1 d . . . . .
H72 H 0.288888 0.549367 0.399058 0.029 Uiso 1 1 calc R U . . .
C25 C 0.7159(5) 0.8194(2) 0.3360(2) 0.0286(11) Uani 1 1 d . . . . .
H25 H 0.743949 0.82897 0.304103 0.034 Uiso 1 1 calc R U . . .
C55 C 0.7215(4) 0.49850(18) 0.5023(2) 0.0224(10) Uani 1 1 d . . . . .
C42 C 0.5380(4) 0.65355(19) 0.6995(2) 0.0235(10) Uani 1 1 d . . . . .
H42 H 0.56387 0.62854 0.677497 0.028 Uiso 1 1 calc R U . . .
C38 C -0.0270(4) 0.82535(19) 0.4720(2) 0.0273(11) Uani 1 1 d . . . . .
H38 H -0.090209 0.846971 0.456183 0.033 Uiso 1 1 calc R U . . .
C51 C 0.8430(4) 0.75956(19) 0.5783(2) 0.0254(11) Uani 1 1 d . . . . .
H51 H 0.888296 0.75476 0.550293 0.03 Uiso 1 1 calc R U . . .
C53 C 0.5140(4) 0.51187(17) 0.55748(18) 0.0167(9) Uani 1 1 d . . . . .
H53 H 0.530124 0.475465 0.562424 0.02 Uiso 1 1 calc R U . . .
C16 C 0.8614(4) 0.6544(2) 0.3852(2) 0.0258(11) Uani 1 1 d . . . . .
H16 H 0.825936 0.662292 0.34888 0.031 Uiso 1 1 calc R U . . .
C22 C 0.6368(4) 0.79161(18) 0.42923(19) 0.0223(10) Uani 1 1 d . . . . .
H22 H 0.610616 0.782276 0.461708 0.027 Uiso 1 1 calc R U . . .
C68 C 0.4610(5) 0.45334(18) 0.4362(2) 0.0245(10) Uani 1 1 d . . . . .
H68 H 0.502235 0.436672 0.467508 0.029 Uiso 1 1 calc R U . . .
C5 C 0.1370(6) 0.5979(3) 0.2524(2) 0.0458(16) Uani 1 1 d . . . . .
H5 H 0.052517 0.594668 0.250676 0.055 Uiso 1 1 calc R U . . .
C37 C -0.0055(4) 0.78195(19) 0.4457(2) 0.0249(11) Uani 1 1 d . . . . .
H37 H -0.053974 0.773785 0.411812 0.03 Uiso 1 1 calc R U . . .
C14 C 0.3157(4) 0.74957(18) 0.3846(2) 0.0235(10) Uani 1 1 d . . . . .
[truncated: 39,935 more chars]
